# Supplementary material for: Comparison of Metabolome and Transcriptome of Flavonoid Biosynthesis Pathway in a Purple-Leaf Tea Germplasm Jinmingzao and a Green-Leaf Tea Germplasm Huangdan reveals Their Relationship with Genetic Mechanisms of Color Formation
Source: Int J Mol Sci. 2020 Jun 11;21(11):4167. doi: 10.3390/ijms21114167 (PMC7312240; doi:10.3390/ijms21114167)
Supplement: Supplementary file 1 [file ijms-21-04167-s001.zip]

Archive with 3 entries (3 files):
- S2 Table.xls
- S3 Table.xls
- S1 Table.xls
