# Supplementary material for: Comparison of Metabolome and Transcriptome of Flavonoid Biosynthesis Pathway in a Purple-Leaf Tea Germplasm Jinmingzao and a Green-Leaf Tea Germplasm Huangdan reveals Their Relationship with Genetic Mechanisms of Color Formation
Source: Int J Mol Sci. 2020 Jun 11;21(11):4167. doi: 10.3390/ijms21114167 (PMC7312240; doi:10.3390/ijms21114167)
Supplement: Supplementary file 1 [file ijms-21-04167-s001.zip › S2 Table.xls]

## Sheet: Sheet1
Table S2. Significantly changed metabolites in JMZ compared with HD
Class	Compounds	HD_1	HD_2	HD_3	JMZ_1	JMZ_2	JMZ_3	Log2(FC)	VIP	Type
Phenolic acids	Sinapoyl-p-coumaroyltartaric acid	149000	162000	121000	9	9	9	-13.9658	1.21377	down
	3,4-Dicaffeoylquinic acid	3130000	4160000	3470000	9	9	9	-18.6043	1.21389	down
	2-Methoxybenzoic acid	15000	13800	21700	47300	67400	40000	1.61512	1.13755	up
	Chlorogenic acid methyl ester	31900	47200	33600	5960	7440	11700	-2.16673	1.1597	down
	4-Hydroxybenzaldehyde	161000	152000	128000	310000	342000	297000	1.10563	1.18876	up
	Anthranilic Acid	640000	523000	623000	264000	259000	231000	-1.2441	1.19626	down
	Methyl p-coumarate	4910000	5000000	6220000	2440000	2130000	2180000	-1.25679	1.19127	down
	Trans-4-Hydroxycinnamic Acid Methyl Ester	10700000	10400000	11400000	5350000	5110000	5210000	-1.05243	1.21026	down
	4-Aminobenzoic acid	1990000	2090000	2300000	913000	976000	822000	-1.23473	1.20022	down
	Cynarin	52700	54400	51100	107000	101000	145000	1.15792	1.16722	up
	Cryptochlorogenic acid	16400000	18000000	17900000	2110000	2160000	2680000	-2.91173	1.20987	down
	Caffeic acid	1090000	1010000	843000	104000	63800	95900	-3.48032	1.20266	down
	Cinnamic acid	63400	53000	71800	139000	170000	196000	1.42402	1.17221	up
	Neochlorogenic acid(5-O-Caffeoylquinic acid)	11900000	17100000	15600000	592000	699000	783000	-4.42656	1.20897	down
	Sinapinaldehyde	30900	31000	28100	3770	3120	2620	-3.24241	1.20859	down
	Isochlorogenic acid A	2820000	3850000	2940000	9	9	9	-18.4412	1.21383	down
	Isochlorogenic acid C	2850000	3630000	3190000	865	4410	3270	-10.1442	1.20165	down
	Digallic Acid	6420000	4180000	4800000	1070000	1000000	998000	-2.32756	1.19897	down
	3-Galloylshikimic acid	147000	163000	178000	14300	18400	16400	-3.31309	1.20997	down
	Galloyl Methyl gallate	9350000	10200000	11300000	487000	434000	518000	-4.42213	1.21265	down
	1,6-Bis-O-galloyl-β-D-glucose	3300000	3140000	3590000	284000	340000	308000	-3.42785	1.21213	down
	"Tetragallic Acid(3""-O-galloyl-4""-O-galloyl-4-O-galloyl-galloyl acid)"	2000000	2290000	3050000	341000	341000	261000	-2.96045	1.20103	down
	2,4,6-Tri-O-Galloyl-D-Glucose	182000	186000	279000	4070	7330	9160	-4.97585	1.19834	down
	Hexahydroxydiphenoyl galloylglucose	7680000	7320000	5860000	1990000	1670000	2230000	-1.8244	1.19312	down
	Hexahydroxydiphenoylglucose	12700000	17500000	22200000	801000	730000	705000	-4.55057	1.20744	down
	6-O-Galloyl-β-D-glucopyranoside	2020000	1820000	2240000	252000	208000	234000	-3.13106	1.12894	down
Flavonoid	Kaempferol-3-O-[4-Hydroxy-E-cinnamoyl-(->6)-β-D-glucopyranosyl-(1->4)-α-L-rhamnopyranoside]	26000	30700	25400	157000	164000	165000	2.5655	1.21142	up
	Acacetin-O-glucuronic acid	61200	83700	102000	338000	431000	446000	2.29896	1.18734	up
	Apigenin-3-O-α-L-rhamnoside	44000	33200	38700	160000	159000	165000	2.06213	1.20591	up
	Tricetin	615000	729000	677000	2420000	2850000	2430000	1.92979	1.20721	up
	Luteolin	15200	15100	18400	44800	65200	47100	1.68969	1.18311	up
	Tricin 7-O-hexoside	327000	559000	439000	1220000	1490000	1400000	1.63315	1.16755	up
	Apigenin 8-C-pentoside	60500	92100	57300	165000	261000	174000	1.51526	1.13024	up
	Diosmin	54600	46300	56600	110000	125000	130000	1.21254	1.19281	up
	Tricin O-saccharic acid	366000	204000	172000	415000	493000	637000	1.05812	1.00776	up
	Luteolin-7-O-rutinoside	16900000	18300000	14800000	30900000	36500000	33000000	1.00576	1.1855	up
	Quercetin 3-glycosides; Trisaccharides, 3-O-[α-L-Rhamnopyranosyl-(1->2)-[α-L-rhamnopyranosyl-(1->6)]-β-D-glucopyranoside]	34400	37100	29700	18300	13700	16400	-1.06	1.16684	down
	Apigenin 7-O-glucoside(Cosmosiin)	128000	142000	107000	36300	57200	46400	-1.43	1.15799	down
	Chrysoeriol O-glucuronic acid	264000	300000	292000	17600	20600	24300	-3.78	1.21014	down
	Syringaldehyde	30100000	28200000	27400000	629000	641000	734000	-5.42	1.21341	down
Flavonols	Tiliroside	4660000	1960000	5540000	21500000	25500000	23300000	2.53138	1.14401	up
	Isorhamnetin 3-O-neohesperidoside	148000	188000	169000	732000	485000	491000	1.75795	1.17634	up
	Betmidin(Myricetin 3-α-L-arabinofuranoside)	1140000	692000	943000	2760000	2780000	2560000	1.54543	1.17107	up
	Kaempferol 3-O-rutinoside(Nicotiflorin)	11200000	13900000	11300000	27300000	32000000	30000000	1.29472	1.1942	up
	Bioquercetin	9500000	9740000	7990000	20800000	24400000	19900000	1.25746	1.19076	up
	Rutin	6850000	6240000	6030000	14500000	17600000	11900000	1.20242	1.16612	up
	Kaempferol-3-O-glucoside-7-O-rhamnoside	1200000	1370000	1030000	2750000	2500000	2180000	1.04537	1.16515	up
	Quercetin-3-O-α-L-arabinopyranoside(guaijaverin)	5650000	4710000	4020000	1640000	1940000	1600000	-1.47	1.18328	down
	6-Hydroxykaempferol-3,6-O-Diglucoside	458000	338000	423000	91000	135000	118000	-1.83	1.18223	down
	Quercetin 3,7-bis-O-β-D-glucoside	746000	626000	539000	63000	56000	59900	-3.42	1.20972	down
	6-Hydroxykaempferol-7,6-O-Diglucoside	806000	614000	458000	60400	55200	57600	-3.44	1.20217	down
Anthocyanins	Cyanidin 3-rutinoside(Keracyanin chloride)	105000	80700	127000	1480000	1160000	1310000	3.659	1.20521	up
	Cyanin chloride	1030000	816000	786000	7120000	4100000	7230000	2.80939	1.18685	up
	Cyanidin 3-O-galactoside	761000	837000	662000	95400000	84400000	58500000	6.72031	1.21099	up
	Peonidin 3-O-glucoside chloride	9	9	9	122000	87600	80500	13.3913	1.21344	up
	Cyanidin 3-O-glucoside(Kuromanin)	660000	698000	469000	76300000	71100000	53000000	6.77726	1.21099	up
	Delphinidin 3-O-glucoside(Mirtillin)	533000	580000	375000	62500000	48600000	47300000	6.73405	1.21117	up
Dihydroflavone	Eriocitrin	93800	116000	108000	304000	334000	357000	1.64658	1.20339	up
	Eriodictyol C-hexoside	337000	509000	315000	776000	1020000	781000	1.15032	1.11666	up
	Naringenin	1030000	1040000	1050000	5420000	5280000	5010000	2.33207	1.21339	up
	Butin	1280000	1400000	1590000	8050000	7230000	7860000	2.43808	1.20954	up
	Narirutin	9	9	9	1950000	1690000	1400000	17.5101	1.21381	up
Isoflavones	Phloretin 2'-O-glucoside	483000	538000	408000	46300	49500	60400	-3.19354	1.20725	down
	2'-Hydroxygenistein	3260	3560	9170	96500	78300	111000	4.15976	1.18212	up
	Sissotrin	3320	3050	2540	102000	127000	82900	5.12951	1.21003	up
	Pratensein	13000	11400	11000	66200	70300	64700	2.50681	1.21153	up
Flavanols	(-)-Epiafzelechin	777000	893000	1070000	5380000	6340000	8170000	2.8598	1.20003	up
	L-Epicatechin	1600000	1760000	1790000	3380000	4720000	4660000	1.30898	1.17727	up
	Methyl gallate	3680000	4250000	4240000	581000	618000	503000	-2.83803	1.2103	down
	3,3',4',5,7-Pentahydroxyflavan; (2R,3R)-form, 3-O-(3,4-Dihydroxy-5-methoxybenzoyl)	8410000	8990000	6710000	86600	78000	115000	-6.43012	1.21127	down
	3-O-(3,4-Dihydroxy-5-methoxybenzoyl)3,3',4',5,5',7-Hexahydroxyflavan	8090000	8160000	7520000	54200	59100	66400	-7.04741	1.21348	down
Tannins	Theasinensin C	958000	1010000	938000	4370000	3740000	4080000	2.06859	1.2109	up
	3,3',4',5,5',7-Hexahydroxyflavan-(4->8)-3,3',4',5,5',7-hexahydroxyflavan; (2R,2'R,3S,3'R,4S)-form	1290000	900000	820000	3530000	4550000	5340000	2.15655	1.18	up
	3,3',4',5,5',7-Hexahydroxyflavan-(4->8)-3,3',4',5,5',7-hexahydroxyflavan; (all-R)-form, 3'-O-(3,4,5-Trihydroxybenzoyl)	9	9	9	353000	307000	298000	15.1148	1.21391	up
	3,3',4',5,5',7-Hexahydroxyflavan-(4->8)-3,3',4',5,5',7-hexahydroxyflavan; (all-R)-form	607000	489000	786000	1740000	1840000	1830000	1.52336	1.175	up
	3,3',4',5,5',7-Hexahydroxyflavan-(4->8)-3,3',4',5,5',7-hexahydroxyflavan; (2R,2'R,3S,3'R,4S)-form, 3'-O-(3,4,5-Trihydroxybenzoyl)	9	9	9	397000	294000	328000	15.2038	1.21378	up
	3,3',4',5,5',7-Hexahydroxyflavan-(4->8)-3,3',4',5,5',7-hexahydroxyflavan; (all-R)-form, 3''-Deoxy, 3'-O-(3,4,5-trihydroxybenzoyl)	52000	48700	36800	448000	306000	335000	2.9855	1.20007	up
	Theaflavin	9870	8270	10700	20000	17900	35100	1.33983	1.08616	up
	Epicatechin-epiafzelechin	262000	214000	218000	930000	1020000	1080000	2.12631	1.20749	up
	Tetragalloylglucose	1580000	2030000	1870000	84600	131000	95900	-4.14	1.20713	down
	Procyanidin C2	253000	193000	258000	492000	506000	498000	1.08746	1.178	up
Alkaloids	Fer-agmatine	3110000	3270000	2950000	8000000	8680000	8390000	1.42601	1.21086	up
	Lumichrome	27000	26700	27200	7540	7440	7370	-1.86	1.21398	down
	N-Feruloyl agmatine	2690000	2890000	3030000	9730000	9390000	7960000	1.65314	1.20446	up
	Isoquinoline	7950	6220	7310	14400	13100	16300	1.02794	1.17194	up
	Indole	160000	158000	125000	336000	339000	344000	1.20178	1.19278	up
	Acetylcholine	421000	414000	392000	36200	23700	33600	-3.71	1.20803	down
Nucleotide and its derivates	4-Guanidinobutyric acid	8380000	8450000	8390000	552000	475000	483000	-4.06195	1.21348	down
	Kinurenine	251000	205000	174000	49300	51000	65400	-1.92678	1.18814	down
	1,3,7-Trimethyluric acid	22300	18500	19400	7630	5210	6130	-1.66604	1.18832	down
	Kynurenic acid	5060000	5030000	4990000	1100000	1010000	1180000	-2.19648	1.21193	down
Lipids	4-Hydroxysphinganine	366000	381000	425000	765000	717000	868000	1.00369	1.18874	up
	Eicosenoic acid	178000	156000	110000	51900	89400	59000	-1.1484	1.06524	down
	Palmitoleic acid	7950000	6790000	5880000	2430000	2990000	3500000	-1.20893	1.15321	down
	LysoPC(16:2)	2580000	2400000	2240000	856000	758000	796000	-1.58297	1.20837	down
	Glycerin Monopalmitate	29900	28200	22700	14500	13800	10800	-1.04719	1.14937	down
Amino acids and derivatives	1,2-N-Methylpipecolic acid	82500	80800	76500	212000	202000	141000	1.21066	1.15664	up
	L-Histidine	1800000	1330000	1220000	410000	483000	547000	-1.59495	1.1734	down
	L-(+)-Arginine	18500000	20100000	12300000	603000	592000	575000	-4.84584	1.20874	down
	L-(+)-Lysine	6800000	6220000	4650000	9	9	9	-19.3199	1.2138	down
	L-Glutamine	6810000	5780000	4570000	9	9	9	-19.2777	1.21381	down
	L-Tyramine	15500	13200	16100	41100	43100	38400	1.45239	1.20228	up
	N-Acetylthreonine	28700	27200	22800	74400	60600	44100	1.18633	1.1201	up
	H-HomoArg-OH	556000	569000	488000	173000	153000	153000	-1.75165	1.20762	down
Nucleotides and derivatives	Xanthosine	190000	147000	189000	828000	1040000	1220000	2.55354	1.19907	up
	Adenosine 5'-monophosphate	268000	261000	198000	536000	504000	461000	1.0459	1.16615	up
	Adenosine	1420000	1150000	937000	601000	592000	520000	-1.03371	1.14032	down
	Xanthine	2430	4010	5930	18800	19000	21100	2.25142	1.15561	up
	Allopurinol	5190	3540	4050	38300	43800	47300	3.33988	1.2068	up
	3-Methylxanthine	4100000	4250000	5030000	11900000	9910000	11700000	1.32451	1.19265	up
	Inosine 5'-monophosphate	10100	8940	9090	19900	25000	26000	1.33368	1.19129	up
	Flavin adenine dinucleotide(FAD)	89300	88800	87400	38700	38200	25300	-1.37732	1.16741	down
	7-Methylxanthine	781000	851000	1050000	2360000	1980000	2260000	1.29916	1.18325	up
	Deoxyadenosine	116000	157000	117000	28900	29400	21000	-2.29808	1.19351	down
Lignans and Coumarins	Coumarin	238000	500000	340000	5460	6700	6870	-5.82394	1.20591	down
	7-Methoxycoumarin	27300	30000	21600	1510000	1860000	1930000	6.06982	1.21223	up
	Esculin Hydrate	289000	313000	259000	86900	85700	87500	-1.72695	1.20857	down
	O-Feruloyl 4-hydroxylcoumarin	29100	29300	32300	5030	7620	3380	-2.50033	1.17336	down
Others	Resveratrol	9100	7180	7320	17700	18300	17000	1.16721	1.19174	up
	N-Oleoylethanolamine	204000	201000	148000	67700	80800	63300	-1.38458	1.17215	down
	Panose	17100	17700	20500	34300	37600	38700	1	1.19251	up
	Pantothenol	4260	6870	4870	18300	24700	28800	2.16591	1.17644	up
	Ellagic acid	654000	824000	1040000	19100	15300	18900	-5.562	1.21043	down
