# Supplementary material for: Comparison of Metabolome and Transcriptome of Flavonoid Biosynthesis Pathway in a Purple-Leaf Tea Germplasm Jinmingzao and a Green-Leaf Tea Germplasm Huangdan reveals Their Relationship with Genetic Mechanisms of Color Formation
Source: Int J Mol Sci. 2020 Jun 11;21(11):4167. doi: 10.3390/ijms21114167 (PMC7312240; doi:10.3390/ijms21114167)
Supplement: Supplementary file 1 [file ijms-21-04167-s001.zip › S3 Table.xls]

## Sheet: Sheet1
Table S3. Number of genes with different expression levels
Gene_id	JMZ_1	JMZ_2	JMZ_3	HD_1	HD_2	HD_3	log2FoldChange	padj
TEA024137	0.0937594	1.07132	0	0	0	0	-7.7895	8.2388e-123
TEA003545	201.797	174.476	199.454	1.0388	2.1985	2.06892	6.8376	1.4418e-120
TEA022805	114.706	132.745	100.431	0	0	0	11.565	4.4633e-94
TEA009463	22.3777	23.6809	28.0887	0.102044	0.133693	0.195708	7.9859	3.1109e-88
TEA017479	34.1753	31.2673	36.2464	31.6627	30.7148	29.5793	8.0379	3.2383e-81
TEA000324	27.0731	30.3895	30.3227	0.580684	0.596519	0.398646	5.8782	3.3848e-79
TEA010963	0.445862	0.208412	0.42503	35.1293	48.7693	36.8065	-6.7346	3.3848e-79
TEA009605	30.7467	28.415	27.668	0.0597369	0	0	8.9639	3.3041e-77
TEA020752	31.0553	25.9275	26.6615	0.235143	0.231053	0	8.5329	3.7232e-75
TEA033073	0.584193	0.466793	0.817823	0.983008	0.679714	0.824812	-6.9596	4.5338e-74
TEA023430	0.383992	0.398872	0.110925	0	0	0	-6.1113	7.247e-73
TEA020325	24.3354	31.0667	25.0628	24.5735	23.023	22.8726	7.5527	2.9107e-68
TEA009647	0.099383	0.103234	0.0968927	6.63265	6.25027	6.50386	-5.9426	1.4804e-63
TEA011557	0.0260383	0.162284	0.203087	10.6744	12.6031	11.1515	-6.3862	1.2316e-62
TEA008705	8.84199	9.73996	11.0841	0	0	0	9.7257	9.0445e-61
TEA013056	11.0447	9.50124	10.6223	0.149492	0.167876	0.253428	5.8383	4.5604e-60
TEA005430	15.6845	13.8947	15.9563	0.0424989	0.208799	0.091696	7.144	5.2273e-60
TEA014297	15.9598	16.461	12.7802	0.434054	0.179581	0.0788646	5.7035	6.9359e-59
TEA005913	32.604	26.2506	32.1133	0	0	0	8.7769	5.7398e-58
TEA031267	13.242	15.8655	14.1167	0.264536	0.462105	0.443927	5.6481	7.6525e-58
TEA006475	0	0	0.0568189	0.132796	0.130487	0.0286523	-9.924	3.3464e-57
TEA033577	0	0	0.0568189	0.132796	0.130487	0.0286523	-7.9032	2.2891e-56
TEA027857	26.4546	21.9366	24.7955	0.981194	1.1449	0.926201	4.659	2.8946e-55
TEA021349	0	0	0.0568189	0.132796	0.130487	0.0286523	-9.4263	1.8354e-53
TEA025358	36.1667	30.6284	35.2396	1.09295	0.477306	0.917061	4.7661	2.2476e-53
TEA004052	36.9695	49.6771	53.2731	0.435347	0.598884	0.0939307	7.0455	3.3169e-53
TEA003887	0.468649	0.337021	0.281173	13.4351	15.8704	15.4391	-5.2869	3.6707e-52
TEA010716	0	0	0.0568189	0.132796	0.130487	0.0286523	-8.2573	2.609e-51
TEA033854	0.346079	0.539234	0.599835	24.3001	19.8366	21.4761	-5.3949	5.8698e-51
TEA024149	17.5423	15.7776	9.99886	11.3592	12.9056	14.4244	-3.8356	1.0171e-50
TEA001888	4.86998	5.67993	7.47826	80.953	97.8412	84.084	-3.7934	5.4998e-49
TEA023054	0.0447614	0.0464958	0.0387909	9.24749	9.65678	9.97622	-7.7191	7.0653e-48
TEA029003	0.0245777	0.0510602	0.0212994	5.05773	5.34151	5.5637	-7.2776	5.3713e-47
TEA027284	11.9207	14.1516	13.1481	0.125427	0	0	8.3485	7.7356e-47
TEA027088	0.0304593	0.0632791	0.211172	0.0987097	0	0	-6.2141	8.1669e-47
TEA006290	14.211	10.0625	14.5741	0.159356	0.0913406	0.100283	5.9381	1.036e-46
TEA031275	35.3051	32.3212	42.6711	2.55523	3.14785	1.93373	3.9291	6.0511e-46
TEA006919	0.800503	0.703595	0.800456	0	0	0	-4.8412	1.8745e-45
TEA007054	0.955285	0.347305	3.10449	28.6361	31.218	28.054	-4.2676	5.3094e-45
TEA032105	8.96679	10.8373	8.21062	0.0456899	0	0	7.65	6.2106e-45
TEA033201	35.2385	32.8174	25.2731	0	0	0	7.2188	7.3217e-45
TEA004897	8.79833	20.9976	3.0247	161.651	130.765	151.956	-3.6662	4.9324e-44
TEA012821	6.11201	6.47333	5.01981	0	0	0	9.241	1.3431e-43
TEA017308	35.0143	50.9544	36.9847	0	0	0	9.3397	2.5563e-43
TEA001559	0.0569589	0	0.0568189	0.132796	0.130487	0.0286523	-7.6121	5.9672e-43
TEA017709	6.05805	6.3612	4.82201	0.0266744	0	0	6.4793	7.3417e-43
TEA023899	107.017	151.442	165.646	1.77488	1.0464	1.76156	6.4263	6.6663e-42
TEA011765	82.5948	89.9636	81.9185	7.98777	13.159	5.4119	3.3486	1.2726e-41
TEA021456	0.109888	0.152195	3.55529	0.118706	2.50778	0.768359	-5.3703	3.7661e-40
TEA032048	9.5851	10.2262	15.6819	10.8625	13.8831	12.62	3.9888	9.402e-40
TEA015399	18.2039	18.1958	26.0946	0.0927573	0	0	6.5607	4.7956e-39
TEA031575	0.741552	0.690602	0.664801	11.415	12.051	10.2807	-3.9321	9.3453e-38
TEA018691	0	0	0.0568189	0.132796	0.130487	0.0286523	-8.5486	2.0779e-37
TEA025359	6.6536	5.50981	4.55644	17.2026	15.2936	20.3846	8.8538	2.691e-37
TEA023091	10.0169	11.6875	7.80543	0.113662	0	0	7.5606	3.1903e-37
TEA003227	0.147945	0	0.0568189	0.132796	0.130487	0.0286523	-7.8053	4.2212e-37
TEA026776	6.47174	22.8212	26.3933	23.7326	23.8751	23.1645	-3.7072	4.9455e-37
TEA010264	0	0	0.0568189	0.132796	0.130487	0.0286523	-8.4667	8.1284e-37
TEA028475	0.0377211	0.0391828	0	0	0	0	-7.6242	1.1509e-36
TEA014219	5.0132	5.16511	5.6514	0	0	0	6.9957	1.3046e-36
TEA008858	21.2646	18.5028	18.5479	0.223742	0.109925	0.241374	6.2138	2.1799e-36
TEA032280	8.42164	9.21661	9.57905	0	0	0	7.3683	1.4407e-35
TEA016855	18.0978	24.3561	16.0291	0.0461083	0	0	10.373	2.1328e-35
TEA032394	11.284	13.0033	14.1591	0.428534	0.748587	0.565038	4.543	2.294e-35
TEA009841	12.8777	13.7625	13.8427	0	0	0	8.5857	4.7724e-35
TEA026103	0.15133	0.104796	0	0	0	0	-6.3671	6.8456e-35
TEA022708	15.9292	16.2456	10.3743	7.50863	7.07061	9.11287	5.3775	7.8475e-35
TEA033227	4.51547	5.04383	3.51114	0.0250571	0.0738637	0	7.1584	1.7247e-34
TEA007271	0.150884	0	0.0568189	0.132796	0.130487	0.0286523	-5.9449	2.4582e-34
TEA011130	0.0516634	0	0.0568189	0.132796	0.130487	0.0286523	-9.5653	1.7594e-33
TEA010049	25.8139	33.3553	22.1901	0.439225	0.0663977	0.291592	6.7354	2.4488e-33
TEA003151	12.0131	11.134	14.0456	0.629274	0.529996	0	4.1414	2.6181e-33
TEA021959	4.57122	1.88427	2.51523	2.8805	3.6102	2.82211	6.2404	4.3629e-33
TEA015898	7.96154	8.09408	11.3036	0.137239	0	0	7.1383	1.215e-32
TEA030910	10.2112	9.67322	14.0528	85.8752	99.1512	86.2631	-2.9279	1.2842e-32
TEA028043	8.85574	6.14953	6.4025	0.0792786	0.155799	0.042763	6.3594	5.5706e-32
TEA009554	55.4175	71.5996	94.799	0.702446	0.805265	0.631501	6.7695	6.7873e-32
TEA011447	7.56076	6.3461	10.3549	0.0820387	0.107482	0.0590024	6.6848	6.8421e-32
TEA018649	0.327037	0.113236	0.188943	0	0	0	-4.3801	1.6717e-31
TEA025880	0.190392	0	0.0568189	0.132796	0.130487	0.0286523	-6.5391	3.7263e-31
TEA031847	1.02111	0.397754	0.55307	0.20682	0.508057	0.446237	-4.2431	1.7853e-30
TEA003563	2.70853	2.66867	2.74422	0.0161352	0.0792729	0.174067	4.9779	6.6168e-30
TEA031458	19.0452	17.4743	19.6132	2.82406	2.69451	2.9583	2.9849	1.6123e-29
TEA030666	0.228597	0.158304	0.132071	1.48164	0.545949	1.1322	-4.5793	1.856e-29
TEA013309	3.19285	3.46397	3.56632	0.0958064	0.150624	0.16537	4.7078	3.4874e-29
TEA030354	0.0599567	0.06228	0	0	0	0	-7.1566	3.4874e-29
TEA015284	0.377438	0.356421	0.56498	7.03321	8.05814	7.88735	-4.0767	3.6335e-29
TEA028899	9.00745	8.78316	12.9526	10.07	14.1305	8.54806	8.3876	3.9306e-29
TEA014150	4.77904	6.07136	4.7673	40.6407	38.1274	39.3358	-2.8424	4.0214e-29
TEA013231	23.2245	23.4374	14.3307	10.718	14.426	12.4057	10.157	9.0223e-29
TEA001017	0.446736	0.618729	0.258099	17.4935	22.2868	19.5229	-5.3982	9.2618e-29
TEA008242	2.44109	2.16461	1.28993	4.96842	6.11434	5.67217	-3.1164	2.1175e-28
TEA010586	7.11692	6.88033	7.08362	0.171266	0.448766	0.0923814	5.9718	6.4384e-28
TEA000592	0.294361	0.672688	0.510196	10.0164	10.6857	10.4969	-4.3215	8.99e-28
TEA013367	7.55423	7.34474	7.59407	6.35345	6.19565	5.556	4.9183	1.6257e-27
TEA002106	2.717	3.50235	2.46807	0.0265211	0	0	6.7466	2.2175e-27
TEA028023	3.58119	2.27997	9.2438	34.9728	39.9437	39.5798	-2.866	3.2067e-27
TEA023822	2.38095	0.120644	1.66076	0.799825	0.693453	0.710586	-2.8909	4.6018e-27
TEA005896	0	0	0.0568189	0.132796	0.130487	0.0286523	-7.19	4.8891e-27
TEA033200	13.5951	14.5115	13.3256	0.531732	0.522483	0.491687	4.2987	1.3773e-26
TEA019128	0.199273	0	0.0568189	0.132796	0.130487	0.0286523	-6.5621	1.4859e-26
TEA010886	0.0382274	0.0794174	0.530056	0.061942	0	0	-6.4907	2.1858e-26
TEA011488	21.9819	23.9828	16.1736	0.662487	1.03388	0.588571	4.8533	4.3059e-26
TEA018571	0	0	0.0568189	0.132796	0.130487	0.0286523	-8.8611	4.3294e-26
TEA021307	0	0	0.0568189	0.132796	0.130487	0.0286523	-6.9407	7.7262e-26
TEA029432	51.7616	42.091	38.3762	6.49972	4.51035	7.09115	2.9368	1.0778e-25
TEA022735	3.80616	3.1213	2.53462	0.0649193	0	0	7.2484	1.1018e-25
TEA016094	6.17761	6.43491	6.20601	0.866781	0.879179	0.618364	3.0708	1.2379e-25
TEA030542	0.474657	0.6574	0.639871	1.4955	0.755735	2.0088	-5.4283	1.9311e-25
TEA013436	0.319769	0.16608	0	0	0	0	-4.0032	2.9771e-25
TEA019788	5.81958	6.70588	4.34912	0.13362	0.150053	0.0823715	5.6131	4.205e-25
TEA032384	0.0907711	0.188577	0.196659	0.367703	0.252915	0.138838	-4.7607	4.2915e-25
TEA022322	14.0689	15.7456	12.7844	2.42327	2.38112	2.16239	2.6897	6.545e-25
TEA003268	13.8814	13.4789	12.9451	1.03907	1.4414	0.725319	3.7362	7.2717e-25
TEA016352	0	0	0.0568189	0.132796	0.130487	0.0286523	-8.2317	7.6444e-25
TEA014676	0.215702	0.336091	0.163565	4.47815	4.12122	4.28902	-4.0888	8.0914e-25
TEA020181	6.65559	8.62244	5.76784	0.121173	0	0	6.8751	8.998e-25
TEA011042	1.45648	0.810493	4.10218	18.4587	22.0429	16.0069	-3.1429	9.5221e-25
TEA032945	0	0	0.0568189	0.132796	0.130487	0.0286523	-9.3448	1.2654e-24
TEA032346	93.5915	76.0765	88.3298	16.1649	14.3528	15.4077	2.5603	1.4441e-24
TEA020056	1.0803	0.909857	1.26514	8.87059	11.9704	8.77853	-3.111	1.6022e-24
TEA008047	0.0668466	0.312466	0.202756	4.44092	5.26834	3.82686	-4.453	1.9949e-24
TEA000834	92.8162	67.5048	98.8554	9.53906	15.5813	9.4889	2.9823	2.6359e-24
TEA014955	0.0812317	0.0120542	0.110623	1.69231	1.31182	1.75467	-4.4951	3.3123e-24
TEA001186	3.59866	3.09445	3.69695	0.251008	0.151779	0.312447	3.9219	3.8573e-24
TEA010350	7.49588	7.06918	9.10302	11.5067	10.8355	11.573	8.1471	5.8839e-24
TEA027142	5.44003	7.24544	4.84358	33.303	34.3373	30.6776	-2.407	8.5683e-24
TEA031401	4.05658	4.21377	5.82706	0.135064	0.0884763	0.194276	5.5242	1.514e-23
TEA029840	0.994915	0.723427	0.301773	0.765754	0.792037	0.652183	-3.5852	1.6288e-23
TEA005124	0	0	0.0568189	0.132796	0.130487	0.0286523	-6.1563	1.9693e-23
TEA015345	0.725976	0.414759	0.408942	9.41071	6.6174	8.4391	-3.9117	2.4131e-23
TEA001582	6.08003	6.04043	5.3494	31.9057	32.9114	30.8772	-2.3775	3.6344e-23
TEA004659	0.660897	0.686506	0.75361	6.9044	9.38727	6.74925	-3.3769	4.4739e-23
TEA016056	4.50045	4.38266	1.95008	0	0	0	-2.6505	1.2948e-22
TEA005287	4.07423	5.54072	4.45995	0.412606	0.448106	0.468549	3.4811	1.3698e-22
TEA011459	4.19306	4.39408	3.47299	1.17246	1.35885	1.42701	3.9642	1.4323e-22
TEA021471	39.7236	89.638	11.6626	379.408	308.528	338.63	-2.7701	1.6083e-22
TEA017146	12.0736	8.11503	17.4058	0	0	0	10.593	2.0383e-22
TEA010260	6.65328	6.38237	8.50697	0.618563	1.21561	0.508425	3.2854	3.2598e-22
TEA019414	2.40358	3.6087	3.57083	0.245462	0.385907	0.0529609	4.4388	3.3167e-22
TEA032261	10.9254	0.8304	0.952589	1.21439	1.67057	1.48476	4.595	3.5927e-22
TEA009968	0.0805927	0.10883	0.132701	1.52789	1.19977	1.42288	-3.6198	5.8162e-22
TEA022056	0.555511	0.458467	0.547361	0.00616523	0.006058	0.00665107	6.4403	6.1018e-22
TEA029070	0.0250185	0.025988	0.216815	2.75664	2.60911	2.64588	-4.8576	6.5336e-22
TEA029835	0.302102	0.19613	0.654517	0.254955	0.851768	0.220037	-4.2867	7.762e-22
TEA022161	1.81094	2.23699	2.05717	0.0594803	0.116891	0	5.217	8.7499e-22
TEA028564	13.3663	11.1495	12.8998	0.984464	0.967341	0.663777	3.9395	1.1289e-21
TEA011552	0.351007	0.198877	0	0	0	0	-3.9141	1.1611e-21
TEA030909	10.815	16.4221	14.7573	15.2938	14.339	13.8522	-2.559	1.1996e-21
TEA026125	4.21567	4.23141	4.06385	23.2749	21.7011	25.4195	-2.4203	1.3907e-21
TEA010752	0.858676	0.773023	0.694533	9.92503	9.52454	9.45632	-3.5605	1.535e-21
TEA006915	5.26268	5.06661	7.23041	39.9332	48.0264	32.1418	-2.6994	1.698e-21
TEA008134	0.253822	0.188327	0.439932	4.906	5.1382	4.72215	-4.0017	2.0702e-21
TEA025039	0.133497	0.0462234	0.231382	0.0360522	0	0	-4.8397	2.7511e-21
TEA032887	0.603303	1.03218	0.799625	0.230015	0.508532	0.595538	-3.1839	3.0185e-21
TEA012823	3.05478	2.90045	2.27504	0.135347	0.246986	0.146012	4.048	3.5781e-21
TEA021081	0.13157	0.205002	0.114021	16.2557	22.4669	11.8445	-6.7191	6.608e-21
TEA006126	6.89348	10.8825	5.60274	43.9538	37.2674	42.5498	-2.3239	7.1118e-21
TEA033460	4.31449	4.19862	4.40809	1.28782	2.61519	1.01882	4.4446	9.0433e-21
TEA000692	4.72742	3.61475	4.77967	0	0	0	6.0346	1.2355e-20
TEA007678	1.9414	2.29478	2.08856	16.9762	17.2139	17.4949	-2.9557	1.5382e-20
TEA016871	10.2786	13.2898	9.69689	0.702743	0.794097	1.51624	3.5347	1.6481e-20
TEA015270	0.0562557	0.292178	0.609401	1.82308	1.90333	1.59798	-4.8783	1.9115e-20
TEA023662	3.19211	2.76886	4.70562	0.106646	0.0261978	0.0575252	5.8625	2.1375e-20
TEA029239	4.75958	4.29561	4.12472	2.65502	3.99312	1.8413	7.8547	4.0183e-20
TEA023341	3.96236	2.82968	5.25807	7.82489	5.22443	5.08655	6.2426	4.0964e-20
TEA027458	12.6201	12.7588	11.3124	1.63904	2.37745	1.3051	2.87	4.3323e-20
TEA007142	3.98827	3.28568	3.25766	0.0371403	0.0729885	0.240402	4.9673	4.5383e-20
TEA030558	0	0	0.0568189	0.132796	0.130487	0.0286523	-7.4377	6.5373e-20
TEA018784	0.199564	1.00193	1.0665	0.296417	1.00618	0.726763	-4.1497	7.7679e-20
TEA010126	14.2956	10.9051	8.03333	0	0	0	8.4531	7.7755e-20
TEA031396	41.182	62.0871	85.8352	0.617865	0.0758897	0.0833193	7.4629	1.1238e-19
TEA031928	0	0	0.0568189	0.132796	0.130487	0.0286523	-8.0294	1.4187e-19
TEA019097	1.81756	1.38276	1.39765	9.70638	10.7807	8.63656	-2.5866	1.7501e-19
TEA033612	0.319395	0.110591	0.138397	0	0	0	-4.9048	1.8916e-19
TEA016042	61.3503	43.1247	57.6328	9.21623	11.6102	11.982	2.3755	2.0936e-19
TEA010309	5.50897	5.10932	5.04697	0.446325	0.59519	0.447104	3.4743	2.4903e-19
TEA005259	10.9502	7.33841	9.94882	0	0	0	7.5498	3.1384e-19
TEA009502	2.72699	2.01027	3.12559	3.63473	2.94124	3.76738	4.4099	3.4372e-19
TEA003508	4.55143	4.60446	4.57887	21.724	20.4009	25.8227	-2.236	3.8946e-19
TEA021692	2.21565	2.73575	2.42732	0.0677384	0	0	6.1983	5.0121e-19
TEA008253	2.54497	3.33595	3.67585	0	0	0	7.5328	5.0331e-19
TEA033756	9.17447	12.7246	9.56784	50.5328	41.4424	51.5401	-2.1149	5.3026e-19
TEA014767	2.9943	3.42435	3.45572	0.513174	0.424027	0.553614	2.7972	5.8211e-19
TEA033323	3.08527	1.72567	2.05673	0.769113	1.51147	1.31373	8.7399	5.8866e-19
TEA013388	1.05619	1.41058	0.915312	0.488972	0.240234	0.230783	-3.8637	7.6456e-19
TEA005269	2.89621	3.67698	3.51387	19.293	22.4415	23.176	-2.6112	7.9382e-19
TEA023453	2.82769	3.44211	3.94381	19.2581	22.2998	17.9567	-2.4675	8.6012e-19
TEA006559	27.732	26.6648	27.5173	4.84437	3.61111	5.04591	2.6691	9.9797e-19
TEA022564	1.2732	1.39214	0.165921	0.31023	0	0	-3.0167	1.0998e-18
TEA008468	3.64776	2.54678	1.39922	16.327	15.6622	18.6067	-2.6591	1.5413e-18
TEA020450	3.40122	2.85545	2.14001	0.0754957	0.0370913	0.0407225	5.8476	1.6674e-18
TEA009890	2.49894	2.73998	2.28593	0	0	0	6.6869	2.0565e-18
TEA031265	2.15565	3.0315	3.07521	0.268686	0.132006	0.0579718	4.246	4.1372e-18
TEA011565	0.0326412	0	0.0568189	0.132796	0.130487	0.0286523	-7.3826	4.3541e-18
TEA033155	3.06135	4.64766	3.77545	5.34205	4.35866	4.27081	5.1588	4.4911e-18
TEA018787	2.74579	1.73169	3.8526	3.77486	2.58623	3.17567	7.5626	6.3941e-18
TEA011413	4.83287	6.86428	7.56448	6.6723	8.75475	6.55157	6.0544	6.907e-18
TEA012170	0.854672	1.22371	1.3212	0.0187145	0	0	7.5629	7.4172e-18
TEA004677	7.84314	7.60791	6.63706	1.74744	1.29467	1.87506	2.2372	7.7326e-18
TEA007742	16.836	19.0888	18.1115	76.8783	77.0248	74.1727	-2.0026	1.1114e-17
TEA003813	32.814	30.5133	28.8097	5.22416	5.60714	5.41908	2.7399	1.2116e-17
TEA028401	5.51106	7.19067	7.28045	0.326703	0.240765	0.088112	3.6236	2.3065e-17
TEA011692	0	0	0.0568189	0.132796	0.130487	0.0286523	-5.5985	2.7184e-17
TEA032748	1.88152	1.70569	5.7366	0.249442	0.857861	0.403648	5.1026	2.8691e-17
TEA004586	4.32161	4.5609	3.47553	0.644234	0.27523	0.36261	3.3393	3.642e-17
TEA011896	7.18767	7.32531	6.93411	0.219747	0.129555	0.0474127	6.0388	4.0573e-17
TEA030292	0.224838	0.38925	0.519594	0	0	0	-5.1995	4.1159e-17
TEA029713	3.15895	3.83308	2.90718	1.24568	0.890191	1.28276	-2.2218	4.5206e-17
TEA004719	7.31178	7.02631	8.82086	2.63572	1.12826	0.253374	2.6	4.9052e-17
TEA020688	0.264106	0.054868	0.0457757	45.191	21.3194	40.2575	-8.1295	5.1092e-17
TEA026587	0.111049	0.115352	0.120296	2.69908	1.9228	2.47501	-4.2867	5.1829e-17
TEA017450	1.60524	1.23246	1.29032	0.075393	0	0	5.2034	5.333e-17
TEA001881	0.533989	0.693351	0.886964	5.22756	8.07692	6.33959	-3.1403	9.326e-17
TEA014932	0.785075	0.560654	0.17009	5.44618	5.58582	6.13267	-3.4189	9.6663e-17
TEA014617	0.545061	0.339709	1.13366	0.353277	0.781047	1.42919	-3.166	1.0479e-16
TEA012742	5.79206	5.88078	9.15208	29.2493	32.0688	29.5369	-2.0563	1.4839e-16
TEA001965	0.837576	0.320538	0.38203	4.25009	3.86032	3.62177	-2.8577	1.6705e-16
TEA025985	24.4838	23.8682	20.8392	5.54942	4.25403	5.20124	2.2217	1.7011e-16
TEA003370	7.12671	11.1385	5.62502	0	0	0	8.9678	2.3609e-16
TEA024433	6.1934	8.05623	5.46401	0.72328	0.222094	0.243837	3.8002	2.4205e-16
TEA021707	3.02615	1.80222	2.62251	14.1546	14.4866	12.4135	-2.3911	2.4205e-16
TEA017851	167.595	129.06	177.876	42.8707	47.2256	43.9777	1.8943	2.9212e-16
TEA004784	0.256544	0.0761385	0.698736	6.76984	4.98907	7.68771	-4.1935	3.1425e-16
TEA011559	20.9462	24.6207	35.6676	1.78633	3.34334	2.11063	4.2208	3.1512e-16
TEA002334	5.0545	5.84699	5.37584	0	0	0	6.6019	3.5167e-16
TEA003938	4.13961	3.02956	3.62822	0.190558	0.0748973	0.452264	3.9615	3.5576e-16
TEA024452	0.192266	0.499291	0.666484	0.623079	0.688771	0.33609	-4.0552	4.1449e-16
TEA005181	16.5076	15.4256	16.0293	3.33009	3.48327	2.08597	2.5091	4.404e-16
TEA015033	0.156409	0.194963	0.108437	2.40766	1.8846	2.28922	-4.0263	5.0455e-16
TEA014249	0.784049	0.718615	2.11835	8.29521	9.65627	8.58611	-2.8129	5.2944e-16
TEA027659	3.22409	5.20958	3.91166	0.0580462	0.0570366	0	5.4115	5.5323e-16
TEA010961	2.46742	2.42988	2.63816	0.0778848	0.28061	0.168045	3.9251	6.312e-16
TEA012329	52.1183	52.55	66.1727	15.4511	15.7618	12.4061	2.043	6.4163e-16
TEA009729	0.385074	0.466661	0.444948	1.14392	0.459827	1.06578	-3.6846	6.8462e-16
TEA024236	21.5744	21.1921	19.4294	4.92772	5.14599	5.64979	2.0577	7.3861e-16
TEA004632	0.604591	0.859394	0.496372	4.87248	4.96505	6.64704	-2.9943	8.4984e-16
TEA027663	1.26575	1.79291	1.79496	0.111871	0	0	-2.7806	9.0383e-16
TEA021549	2.35068	2.01916	2.15467	11.9762	12.4876	12.8014	-2.4412	1.0079e-15
TEA005136	2.44239	2.93168	2.14797	11.3889	10.2834	12.1441	-2.0931	1.0733e-15
TEA031642	382.912	393.557	250.742	21.8579	21.224	33.8851	3.8115	1.133e-15
TEA033846	352.515	333.318	478.092	84.537	104.137	92.0885	2.1229	1.1835e-15
TEA001997	0.274501	0.285137	0.118943	0.444788	0.437052	0.239919	-4.9663	1.2971e-15
TEA026413	1.67079	1.77498	2.46807	0.0265211	0	0	5.6301	1.3545e-15
TEA012370	8.2307	7.68228	8.26998	0.38657	0.379846	0.208516	4.1851	1.7915e-15
TEA005326	3.02436	4.08402	4.36827	0.326703	0.240765	0.088112	3.8566	2.1142e-15
TEA018775	3.28681	3.49176	3.74546	3.11248	5.73438	4.05728	-2.4556	2.3975e-15
TEA024547	0	0	0.0568189	0.132796	0.130487	0.0286523	-4.7031	2.4092e-15
TEA029263	0.140639	0.0730444	0	0	0	0	-3.6747	2.5031e-15
TEA011390	4.48767	7.17163	6.08293	0.186452	0.122139	0.134096	5.2757	2.5416e-15
TEA026065	0.164417	0.195187	0.223908	2.77832	3.92671	2.3198	-3.871	2.5689e-15
TEA021907	44.0573	49.2396	40.9016	9.88264	9.95658	15.7897	1.9836	2.6095e-15
TEA028082	6.43921	7.62076	8.14178	1.24008	1.13448	0.876493	2.8469	3.0043e-15
TEA021329	0.329514	0.342282	0.652713	0.610205	0.599591	0.329146	-3.9758	3.0043e-15
TEA031486	0.203425	0.246525	0.235055	0.565062	0.308463	0.135465	-4.9376	3.0106e-15
TEA010651	4.37975	2.3092	6.18216	19.4085	25.9914	18.647	-2.2478	3.5838e-15
TEA008688	5.37748	7.34981	6.99032	0.229301	0	0	5.8563	3.7247e-15
TEA013953	2.81626	3.68599	2.53824	0.250984	0.358717	0.295377	3.4034	3.7334e-15
TEA023030	10.0077	7.03356	5.64658	0.172511	0.423777	0.465264	5.2168	3.8278e-15
TEA014270	0.252132	0.357139	0.218501	2.63696	3.23886	2.37063	-3.1876	3.9243e-15
TEA002255	0.070392	0	0.0568189	0.132796	0.130487	0.0286523	-6.3017	5.4419e-15
TEA032571	0.879447	0.876984	0.777386	0.0142502	0.0280046	0.0153731	5.545	7.002e-15
TEA031356	7.3731	8.43503	2.11549	0.878986	1.29555	2.05455	-2.1008	8.3081e-15
TEA008248	0	0	0.0568189	0.132796	0.130487	0.0286523	-6.0583	9.7357e-15
TEA021809	3.77727	2.74032	2.70189	0.194302	0.286384	0.104807	5.0719	1.2552e-14
TEA001724	0.512264	0.760162	0.359377	7.7076	12.875	8.05914	-4.0414	1.2552e-14
TEA001399	2.48658	1.93195	2.45274	0.262058	0.38625	0.24737	3.0177	1.2577e-14
TEA033017	2.21366	2.96092	3.54772	0.368519	0.362109	0.238536	3.2455	1.2847e-14
TEA008541	0	0	0.0568189	0.132796	0.130487	0.0286523	-6.1532	1.512e-14
TEA002188	7.79295	9.10678	11.3965	1.18381	1.68021	0.993301	2.9538	1.7766e-14
TEA030531	0	0	0.0568189	0.132796	0.130487	0.0286523	-5.6284	1.8945e-14
TEA011580	4.24778	4.61294	4.01585	25.6545	30.8955	33.5826	-2.732	2.215e-14
TEA028175	5.3085	6.63573	7.27751	1.28782	2.61519	1.01882	2.3908	2.4077e-14
TEA019579	1.25939	0.594633	0.744143	0.324651	0.319004	0.0500335	3.1249	2.5213e-14
TEA000490	17.0074	17.7776	19.2811	3.46642	3.15067	3.08516	2.5507	2.714e-14
TEA031488	0.0877979	0.0456	0.0380435	0	0	0	-4.0235	2.783e-14
TEA003737	0.0500005	0.103876	0	0	0	0	-5.5312	3.1914e-14
TEA015281	3.18698	4.36701	5.11244	0.32962	0	0	4.085	3.3059e-14
TEA006139	2.17343	2.06302	1.55878	3.33089	3.37524	3.64953	4.7801	3.9648e-14
TEA021306	0.0565349	0	0.0568189	0.132796	0.130487	0.0286523	-7.0045	3.9765e-14
TEA020083	7.49048	7.3639	4.40486	0	0	0	5.8937	3.9882e-14
TEA030263	0.414475	0.704512	0.457151	4.30432	3.95948	5.07164	-3.004	4.6817e-14
TEA029705	1.75258	1.51708	0.885975	0.70995	0.523201	0.622291	5.8649	5.1681e-14
TEA003702	0.821522	0.654239	0.379703	0.118325	0.116267	0.255299	-2.6694	6.861e-14
TEA023834	3.67173	2.17943	2.37774	0	0	0	-2.1724	7.626e-14
TEA022935	0.0551215	0.114515	0.238846	3.05164	5.36328	3.05123	-5.2849	7.6785e-14
TEA005203	1.04924	1.4013	0.584544	1.53013	1.03814	1.96513	-4.836	7.7451e-14
TEA004244	4.15901	4.62564	2.54847	0.102107	0.133775	0	5.6895	9.2989e-14
TEA026536	0.114108	0.316079	0.362588	3.17403	3.48218	3.05847	-3.5413	9.8319e-14
TEA031746	6.52594	5.23277	5.35783	0.371029	0.182288	0.700468	4.7847	1.0946e-13
TEA019507	1.29339	0.284203	1.29331	0.120909	0.574227	0.260873	-3.0581	1.1923e-13
TEA007008	0.551215	0	0.0568189	0.132796	0.130487	0.0286523	-3.0971	1.2682e-13
TEA018411	5.47326	5.0762	6.09842	0.422316	1.0893	0.284747	3.305	1.3897e-13
TEA005224	0.421918	0	0.0568189	0.132796	0.130487	0.0286523	-5.0303	1.4028e-13
TEA014271	0.089935	0.18684	0.584544	1.53013	1.03814	1.96513	-4.2369	1.4204e-13
TEA024038	5.57639	9.59895	8.83674	0.129082	0	0	4.8043	1.5355e-13
TEA017781	4.68495	6.34899	7.20592	1.43279	1.01268	0.921997	2.5085	1.5679e-13
TEA001794	4.30794	3.43493	5.04788	0.884838	0.531329	0.821988	2.5764	1.7122e-13
TEA012355	4.22787	3.24149	3.05329	6.15743	5.12876	6.77463	3.5243	1.7448e-13
TEA018781	1.50379	0.743836	1.21012	6.9619	5.64367	7.51052	-2.4768	1.9643e-13
TEA004511	0.120548	0.125219	0.731281	0.585991	1.24756	0.526807	-5.9615	2.1027e-13
TEA006026	8.5305	6.20273	5.72932	0.518341	0.254663	0.745584	3.8125	2.1765e-13
TEA026599	28.6255	24.7283	38.445	3.04687	3.86588	8.29722	2.6517	2.4785e-13
TEA026201	2.39128	2.34594	2.93578	0.0538155	0	0	6.1451	2.5591e-13
TEA001346	9.10238	9.18941	8.68362	2.60852	1.84451	3.16912	1.8901	2.6071e-13
TEA029772	7.24931	5.9166	7.47901	11.1871	9.20623	10.5601	3.6863	2.6998e-13
TEA003123	50.5673	43.7196	44.2369	12.7872	12.5302	16.3411	1.8035	2.7116e-13
TEA029279	27.5275	20.8783	53.662	0.0505718	0.198769	0.163671	11.025	2.9387e-13
TEA018368	5.64059	6.43358	6.51763	0.627238	0.26414	0.193333	4.1702	3.0454e-13
TEA016351	3.62143	4.39398	4.72077	17.0369	18.9694	15.2409	-1.9326	3.2003e-13
TEA024401	3.39793	3.34859	3.7375	3.65292	3.43332	4.62613	-2.1596	3.2424e-13
TEA006238	0.0806497	0.16755	0	0	0	0	-4.6256	3.5077e-13
TEA027950	0.0561171	0.0582916	0.24316	0.136394	0.089348	0.392381	-5.0443	3.5077e-13
TEA014983	0.20052	0.194404	0.196944	1.53792	1.50053	1.61238	-2.9016	3.6404e-13
TEA014485	0.168767	0.701226	0.292512	0	0	0	-6.8833	4.0747e-13
TEA031380	1.64814	1.79072	1.72382	7.9043	6.8921	7.31848	-2.026	4.4274e-13
TEA003916	0.267808	0.309095	0.180512	2.82064	2.36887	2.62679	-3.289	4.5623e-13
TEA009467	3.22837	2.4627	2.75404	17.6141	12.8503	18.0322	-2.4548	4.6525e-13
TEA025071	0.252527	0.320604	0.194528	1.06085	0.833914	0.980952	-3.2252	5.4879e-13
TEA003280	2.63358	3.11735	2.33538	0.0496202	0	0	5.1155	5.9552e-13
TEA023668	146.48	147.077	75.7582	4.27798	2.17963	2.22209	5.4884	5.9666e-13
TEA026520	43.2268	43.4003	56.8477	172.263	149.266	181.747	-1.7435	7.0819e-13
TEA012218	1.19831	0.951862	0.916301	0.0761445	0.018705	0	5.0867	7.9988e-13
TEA032752	0.509129	0.132214	0.66183	0.721849	1.1146	1.00123	-3.5428	8.2344e-13
TEA017166	0.283613	0.0491004	0.327711	0	0	0	-3.271	8.6296e-13
TEA011435	0.423786	0.471651	0.734519	3.85033	4.4581	3.22776	-2.7513	9.135e-13
TEA001560	0.0320895	0	0.0568189	0.132796	0.130487	0.0286523	-6.8398	1.0187e-12
TEA010344	0.0403011	0.0837254	0.0349256	2.25292	1.86082	1.69075	-5.1044	1.049e-12
TEA029511	17.4835	20.2605	18.5671	5.6768	4.96126	5.62362	1.8648	1.1731e-12
TEA012302	2.73816	2.6296	4.24765	4.4074	4.71664	5.08425	4.1257	1.2634e-12
TEA003337	4.10724	3.74315	2.48486	15.0369	12.1226	16.2558	-1.9967	1.3518e-12
TEA016741	5.08848	5.47613	6.3564	0.705665	1.31379	0.881475	2.6244	1.3541e-12
TEA007631	2.21645	2.98682	1.81699	0.048533	0	0	5.5692	1.362e-12
TEA028169	2.38907	2.78428	2.48881	2.24917	1.90521	1.33871	-2.2521	1.3899e-12
TEA012367	15.3688	11.4831	25.9367	0.109223	0.107323	0.11783	8.0098	1.4013e-12
TEA015636	2.33963	1.56233	0.434477	0.947758	1.86254	0.584254	6.1038	1.4937e-12
TEA027243	0.794065	0.48644	0.776373	0.0164957	0	0	7.0152	1.7074e-12
TEA012140	0	0	0.0568189	0.132796	0.130487	0.0286523	-7.0551	1.8328e-12
TEA023507	0	0	0.0568189	0.132796	0.130487	0.0286523	-10.882	1.9739e-12
TEA009153	0	0	0.0568189	0.132796	0.130487	0.0286523	-6.6975	2.0852e-12
TEA005220	0.976438	0.845228	0.752175	5.66946	7.38461	5.49987	-2.7698	2.3104e-12
TEA007582	5.55696	6.39762	7.90586	1.31312	1.25341	1.33565	2.4174	2.8437e-12
TEA032794	0.537665	0.209437	0.436827	1.63351	2.64842	0.793008	-3.7065	2.8762e-12
TEA002942	3.89185	4.88488	3.30247	0.197068	0.0645468	0.425195	4.194	3.4507e-12
TEA013304	2.89045	4.85691	6.26227	6.06107	8.18901	6.31579	4.6047	3.4964e-12
TEA027179	5.65378	6.47264	5.3792	18.1858	24.8411	18.925	-1.7421	3.6082e-12
TEA029067	2.04168	1.26615	1.16196	7.50528	6.50141	6.95146	-2.1565	3.6282e-12
TEA028511	39.9787	33.235	30.8143	10.0005	8.89771	12.0768	1.8181	3.6601e-12
TEA030446	0.532854	0.503183	0.79762	0.706428	0.34707	0.592742	-2.9726	3.6992e-12
TEA021127	3.87413	3.25772	1.67869	3.51239	2.05609	3.22483	4.6936	3.7135e-12
TEA014056	73.0228	56.3254	55.3039	18.3696	20.4349	22.3634	1.667	3.8306e-12
TEA033286	9.45275	9.18961	12.1828	14.6622	11.0627	14.2641	2.9575	3.897e-12
TEA020439	5.54467	4.5029	5.94085	0.326703	0.240765	0.088112	3.9773	4.5447e-12
TEA005211	54.0807	34.5198	40.3695	5.761	7.16263	8.87855	2.6343	4.9581e-12
TEA031454	0.160197	0.110936	0.161967	3.78548	2.16801	2.96366	-4.3008	5.066e-12
TEA025377	8.27747	5.87403	4.97166	0.331991	0.521946	0.429784	3.8203	5.4848e-12
TEA009628	0.867444	0.962492	0.54672	4.05698	3.51557	4.03206	-2.2094	5.7387e-12
TEA023595	0.658575	0.537502	0.366899	0.533562	0.56173	0.781183	-2.893	5.7582e-12
TEA030545	2.122	1.27613	1.64538	4.34323	8.0019	5.56402	-2.5127	5.8629e-12
TEA021929	9.89906	8.48726	7.76166	0.763809	1.12578	0	3.8894	6.2414e-12
TEA023829	6.32518	8.98384	13.0325	33.8322	33.2952	40.56	-1.8601	6.6685e-12
TEA014195	0.32904	0.124287	0.155537	2.32652	2.3575	1.90854	-3.3632	8.7447e-12
TEA022914	0.470734	0.342282	0.652713	0.610205	0.599591	0.329146	-3.1096	8.7862e-12
TEA020246	4.86977	1.68615	1.90915	13.1043	12.6456	13.0729	-2.126	8.9508e-12
TEA028722	2.63838	1.79853	3.35825	0	0	0	6.7877	9.1974e-12
TEA006356	0	0	0.0568189	0.132796	0.130487	0.0286523	-6.9638	9.4609e-12
TEA025907	1.2681	0.658619	2.05139	3.15636	1.76665	2.67235	-2.3713	9.918e-12
TEA028016	0.96677	1.33898	0.781964	0.913797	0.778183	0.722926	6.9519	1.0372e-11
TEA020765	0.0817591	0.0849272	0.0944717	0.794873	1.0414	1.52446	-4.0573	1.0632e-11
TEA017397	59.8345	39.061	61.2465	12.0967	13.0309	9.37666	2.2867	1.0826e-11
TEA031461	0.199273	0	0.0568189	0.132796	0.130487	0.0286523	-3.1446	1.0987e-11
TEA023802	0.133628	0.173507	0	0	0	0	-3.2725	1.1669e-11
TEA032504	13.9086	17.4402	9.81489	50.8688	58.2883	40.2897	-1.7741	1.1728e-11
TEA014260	1.06323	1.05184	1.1408	0.164077	0.403059	0.132755	-2.6195	1.2139e-11
TEA010356	0.0372686	0.154851	0.0968927	6.63265	6.25027	6.50386	-4.2539	1.2974e-11
TEA014404	0.233014	0.161362	0.201933	9.1874	4.20463	13.8488	-4.2718	1.2974e-11
TEA002825	6.68732	4.36172	6.87354	1.00798	0.680935	0.611672	3.0286	1.4121e-11
TEA020320	2.02758	1.66274	1.75713	8.94837	11.1714	7.55494	-2.2662	1.4386e-11
TEA029082	13.4548	18.6349	12.1266	54.3587	59.8399	62.0919	-1.9157	1.5335e-11
TEA001884	0.301547	0.382839	0.522651	2.57879	3.49416	3.48483	-2.9145	1.582e-11
TEA028717	20.0577	15.7865	16.3795	63.3763	56.6238	60.8862	-1.7206	1.6157e-11
TEA023870	0.466702	0.396643	0	0	0	0	-6.6681	1.6519e-11
TEA010343	15.1037	12.0991	13.6437	2.74807	3.20975	4.25116	2.0695	1.6687e-11
TEA022783	2.53486	3.00924	2.58902	13.2023	16.3599	13.3723	-2.3209	1.7562e-11
TEA032507	2.94025	2.80315	4.81689	0.228422	0.160321	0.316829	3.9606	1.9805e-11
TEA004399	0	0	0.0568189	0.132796	0.130487	0.0286523	-5.8491	2.0445e-11
TEA017455	0.781278	1.06661	0.599688	4.34039	3.23421	4.48732	-2.2248	2.1636e-11
TEA000853	0.47872	0.276261	0.184385	26.8046	13.2115	29.0099	-6.1333	2.2182e-11
TEA016486	0.0912559	0.157987	0.0263613	1.79905	1.21079	2.02058	-4.1048	2.2384e-11
TEA004980	0	0	0.0568189	0.132796	0.130487	0.0286523	-7.8838	2.4032e-11
TEA018273	3.1469	3.6611	4.6907	0.101982	0.050104	0.110018	6.8724	2.4601e-11
TEA010206	0.499752	0.359388	0	0	0	0	-4.0891	2.475e-11
TEA013193	103.377	115.757	101.248	367.672	302.887	327.726	-1.566	2.4875e-11
TEA008941	0.734235	0.624016	0.867682	3.40693	5.42004	3.86987	-2.436	2.4951e-11
TEA022576	3.11918	4.36701	5.11244	0.32962	0	0	2.9408	2.679e-11
TEA026229	1.6274	1.99098	1.06558	1.72867	2.21682	2.02294	6.8484	2.7891e-11
TEA029915	12.2001	9.38728	10.8861	2.53817	1.94246	5.00246	1.8352	2.8165e-11
TEA020386	1.30565	1.18671	1.83868	0	0	0	4.3301	2.9617e-11
TEA012172	5.08248	3.27688	3.72109	0.354975	0.0697602	0.229769	4.1231	3.2409e-11
TEA023568	1.41679	2.78428	2.48881	2.24917	1.90521	1.33871	6.3484	3.7496e-11
TEA025984	104.997	90.0776	98.2681	31.851	35.0568	36.1956	1.581	4.001e-11
TEA023500	6.04461	5.43361	4.02951	4.08101	4.07172	5.68952	4.1917	4.0057e-11
TEA025683	10.7867	10.1115	14.9566	2.77094	3.64428	3.12726	1.9814	4.2744e-11
TEA000274	0.638046	0.248538	0.622058	4.97545	7.11114	4.32191	-3.3717	4.3571e-11
TEA022443	1.82857	1.30995	2.45897	0	0	0	6.9179	4.6821e-11
TEA022074	0.177009	0.131334	0.372539	0	0	0	-3.1104	4.8366e-11
TEA012591	26.1837	18.0627	29.234	72.6852	92.4572	70.0242	-1.6061	4.9563e-11
TEA027602	0.0392144	0.0543118	0.0566396	0.878986	1.29555	2.05455	-3.806	5.2845e-11
TEA003061	0.735612	0.891469	0.584369	6.15842	5.07529	5.35784	-2.8298	5.3148e-11
TEA011838	0.865198	0.727538	0.678385	1.13489	0.95116	0.720192	-2.6069	5.4572e-11
TEA020193	0	0	0.0568189	0.132796	0.130487	0.0286523	-6.5199	5.5572e-11
TEA033367	5.10592	5.66032	3.16062	0.312859	0.614835	0.225009	4.2134	6.2926e-11
TEA000768	0.29516	0.131399	0.146166	2.93791	1.98048	3.27998	-3.7747	6.3837e-11
TEA027753	0	0	0.0568189	0.132796	0.130487	0.0286523	-6.9178	6.7008e-11
TEA022966	62.8326	63.2802	54.1329	185.114	169.389	194.814	-1.5341	7.0475e-11
TEA016670	1.61215	1.88108	1.41625	6.3696	6.9972	5.88714	-1.8915	7.2874e-11
TEA014311	12.9858	10.5004	9.23211	40.5084	32.623	44.1083	-1.7707	7.3712e-11
TEA004620	4.28409	2.45622	4.07428	3.22295	3.14474	2.60162	6.2027	8.0538e-11
TEA004602	1.43473	0.953809	0.397876	6.41638	5.89359	5.41722	-2.5879	8.5059e-11
TEA017360	23.4627	20.3313	23.4367	75.4856	71.715	69.2379	-1.6149	8.6075e-11
TEA029499	2.59031	3.55864	1.7017	17.1612	11.5079	14.935	-2.3952	9.0565e-11
TEA021758	0.332001	0.215541	0.323682	0.756504	0.148669	0.0233177	-3.2433	9.4498e-11
TEA018587	0.0672742	0	0.0568189	0.132796	0.130487	0.0286523	-4.8167	9.6344e-11
TEA008429	0.421918	0	0.0568189	0.132796	0.130487	0.0286523	-2.6776	9.7296e-11
TEA010902	0	0	0.0568189	0.132796	0.130487	0.0286523	-7.0521	9.7546e-11
TEA000895	25.9333	20.5036	19.9266	5.86936	5.51652	5.96482	2.008	9.901e-11
TEA021740	9.90882	9.45255	15.6555	1.31068	1.71717	4.12406	3.1511	9.9197e-11
TEA001673	3.58252	1.9586	3.92168	15.5817	15.9861	14.9968	-2.2328	1.0386e-10
TEA019444	0	0	0.0568189	0.132796	0.130487	0.0286523	-4.2705	1.054e-10
TEA016079	188.123	171.391	157.069	60.7517	64.0061	61.872	1.5442	1.0584e-10
TEA021772	24.1905	23.9172	18.6436	3.44506	2.65796	8.89217	2.2156	1.1055e-10
TEA002311	0.0480666	0.0998582	0.208276	2.45337	2.25764	2.26861	-4.2308	1.1234e-10
TEA003489	5.36741	4.70424	5.11179	1.20038	0.956955	1.68591	2.047	1.2303e-10
TEA023606	1.2257	1.1234	0.999726	0.934618	1.12499	0.983062	-2.4153	1.2778e-10
TEA029433	31.0768	27.169	22.5878	17.868	31.7771	10.8328	1.8543	1.3453e-10
TEA018382	14.2296	14.402	11.2425	3.71145	4.486	3.57873	1.8401	1.3488e-10
TEA007080	28.7518	29.1436	33.5035	9.88658	11.7627	9.9364	1.6077	1.4493e-10
TEA029465	0.151554	0	0.0568189	0.132796	0.130487	0.0286523	-3.6427	1.4801e-10
TEA021625	6.57626	7.09551	6.69183	1.4437	1.72257	1.7058	2.1389	1.5021e-10
TEA011048	34.7959	31.8621	31.3071	11.1686	12.3858	9.49176	1.6453	1.5629e-10
TEA005192	13.4266	14.4036	13.6287	4.08265	3.90395	5.08425	1.7364	1.6119e-10
TEA020089	0.27428	0.398872	0.110925	0	0	0	-3.2502	1.7017e-10
TEA015407	0.0810802	0.042111	0.351327	0.197068	0.0645468	0.425195	-6.5552	1.7042e-10
TEA008959	2.21034	2.49784	1.97867	0.472291	0.348057	0.318443	2.6299	1.7465e-10
TEA024528	0.0893472	0	0.0568189	0.132796	0.130487	0.0286523	-4.4278	1.7917e-10
TEA025014	0	0	0.0568189	0.132796	0.130487	0.0286523	-7.6102	1.8747e-10
TEA007550	24.651	19.5442	41.1885	0.453903	0.520342	0.652896	5.0182	1.9545e-10
TEA012958	38.3335	38.7391	39.7519	13.0018	13.086	13.061	1.6507	2.12e-10
TEA014922	3.48006	3.89733	2.96876	3.70055	4.6751	3.70701	-3.0132	2.1686e-10
TEA006350	12.078	14.3994	7.73131	0.444788	0.437052	0.239919	4.4002	2.2075e-10
TEA032682	0	0	0.0568189	0.132796	0.130487	0.0286523	-6.7813	2.4645e-10
TEA009963	0.477976	0.661997	0.276148	7.87399	6.215	9.19076	-3.9601	2.491e-10
TEA007294	0	0	0.0568189	0.132796	0.130487	0.0286523	-5.8881	2.5122e-10
TEA014205	0.195399	0.243565	2.59084	0.0949848	0.88666	0.461115	-3.5686	2.586e-10
TEA017344	18.3147	16.4371	14.6656	3.67987	5.19051	4.73822	1.9383	2.6017e-10
TEA010147	210.952	166.122	154.18	48.6071	47.9871	71.2919	1.7313	2.6455e-10
TEA024876	3.55993	3.25413	4.31913	3.46101	2.15384	2.73808	6.7349	2.696e-10
TEA005539	11.4597	17.738	14.5238	2.42202	3.56983	2.13781	2.5123	2.7025e-10
TEA017474	2.10773	2.81494	3.39224	2.15487	2.03749	2.28082	6.8238	2.7487e-10
TEA031386	3.13355	3.05154	5.43117	0.211561	0.311822	0	4.562	2.7993e-10
TEA003294	5.67471	4.92683	5.35819	0.411718	1.14624	0.370136	3.1418	2.9036e-10
TEA006219	1.99005	1.69614	3.38289	0.0620113	0.101555	0.066898	5.0111	3.1211e-10
TEA032289	3.32858	2.86143	3.13327	0.604441	0.182747	0.100319	3.3806	3.2913e-10
TEA011191	4.2354	1.9722	4.30331	4.49635	2.55787	3.57419	3.3342	3.5357e-10
TEA006699	2.02071	1.83664	2.49543	0.122785	0.120649	0.176615	3.9835	3.5629e-10
TEA032598	1.74402	2.46685	1.22198	0.0601261	0	0	6.5655	3.6597e-10
TEA014308	4.8533	4.20113	4.55644	17.2026	15.2936	20.3846	-1.8894	3.8472e-10
TEA023902	2.77848	1.38535	3.08208	1.89089	1.858	1.35993	6.7294	3.9302e-10
TEA003354	9.85612	9.59997	9.0496	30.7419	30.1627	27.0636	-1.5502	4.4711e-10
TEA021624	0.331156	0.309589	0.20089	2.41466	2.37266	2.28656	-2.9922	4.533e-10
TEA012279	2.8529	2.9017	2.38652	0.593889	0.42584	0.883112	2.1634	4.6729e-10
TEA003101	0.929414	1.32746	0.503403	5.3023	4.77847	4.12933	-2.2774	4.7575e-10
TEA006383	0.431234	0.0746574	0.498286	1.51396	2.68918	1.13072	-3.2923	5.2442e-10
TEA019811	0.412579	0.714277	0.556185	0.0649954	0	0	-2.7231	6.0633e-10
TEA026005	4.63892	3.84274	5.08881	18.6966	17.4364	14.4731	-1.8272	6.1749e-10
TEA030502	31.2791	31.1541	45.0667	10.8458	12.2967	8.21284	1.8515	6.4828e-10
TEA000474	37.1513	43.5269	77.4947	167.451	150.438	156.985	-1.5217	6.572e-10
TEA011972	2.55939	1.95482	3.00083	11.2216	12.4047	11.448	-2.153	6.6688e-10
TEA013908	9.23657	5.43687	7.33751	1.12249	1.30722	0.852146	2.6559	7.1005e-10
TEA030307	1.1654	0.998709	0.176742	3.51707	3.52547	4.27805	-2.189	7.1263e-10
TEA011247	8.12191	7.66966	9.23242	1.70914	4.11456	2.1204	-1.5965	7.7989e-10
TEA012535	0.221199	0.459541	0.575085	0.896054	0.0880468	0	-3.2728	7.8958e-10
TEA019037	0.355299	0.115333	0.558083	1.81709	2.10368	2.62017	-2.6145	7.9997e-10
TEA011420	2.27204	2.04049	2.01001	0.0575237	0.979734	0.0620567	2.6405	8.4563e-10
TEA002445	65.4325	85.9218	66.1395	22.3687	27.0724	22.66	1.6734	8.9136e-10
TEA015204	4.32887	3.66829	3.55402	3.28565	3.11967	3.5844	4.6954	9.4517e-10
TEA000261	0.701032	0.849563	1.1138	7.19416	8.2782	8.06745	-3.0723	9.5907e-10
TEA032305	1.0078	1.30857	1.31007	5.21976	6.27511	5.06484	-2.1137	9.7502e-10
TEA012202	2.192	1.93195	2.45274	0.262058	0.38625	0.24737	5.8741	1.0825e-09
TEA021782	2.14995	1.83004	1.83731	0.145154	0.356572	0.313185	2.9149	1.1622e-09
TEA003157	0.122164	0.0634488	0	0	0	0	-4.1127	1.1834e-09
TEA020210	15.6125	15.962	23.3313	4.88027	5.5783	3.33082	2.0684	1.2178e-09
TEA026236	45.4799	42.132	48.8021	17.2997	19.332	12.9452	1.5372	1.2275e-09
TEA026205	4.68379	2.43264	3.53987	14.3404	18.9903	12.0432	-2.014	1.2587e-09
TEA030083	1.11181	1.11936	0.200114	7.98214	3.67655	9.21664	3.0016	1.3085e-09
TEA023608	0.83569	0.548256	0.457403	3.99107	3.74658	3.92116	-2.5882	1.3461e-09
TEA011813	2.91218	1.60148	2.07838	2.31312	3.09113	1.59706	3.7949	1.3733e-09
TEA029012	2.79317	2.56007	2.42061	5.94583	5.10121	6.0075	3.4673	1.4123e-09
TEA023924	1.5468	1.28073	1.32105	0.163459	0.321231	0.0587799	3.0272	1.4213e-09
TEA012720	0.140639	0.0730444	0	0	0	0	-5.8108	1.4712e-09
TEA016585	0	0	0.0568189	0.132796	0.130487	0.0286523	-5.1068	1.5685e-09
TEA021137	1.1924	0.650791	0.980807	4.78114	6.95044	4.22172	-2.4212	1.5726e-09
TEA032586	0.201982	0.0839234	0	0	0	0	-3.431	1.5935e-09
TEA021142	13.6312	8.09107	7.93158	0.631067	0.503823	0.276574	4.3934	1.6755e-09
TEA032084	45.5975	29.8994	62.3749	2.81323	5.77107	7.35435	3.8231	1.6831e-09
TEA005164	4.26942	3.81315	2.14389	0.226289	0.222353	0	4.6081	1.6985e-09
TEA004533	2.05453	1.66567	1.86734	0.202992	0.0398922	0.0875952	4.1392	1.7535e-09
TEA006342	0.614626	0.572396	0.973454	0.0171709	0.0674889	0.018524	4.4788	1.7912e-09
TEA001711	2.05463	0.853697	1.22662	6.21455	6.61533	6.30522	-2.1398	1.9702e-09
TEA021442	4.39738	5.66007	3.64515	0	0	0	-1.6863	1.9969e-09
TEA010203	4.9141	5.41388	5.80723	20.57	16.1816	22.3862	-1.8059	2.0729e-09
TEA005756	1.5189	0.920359	1.86477	0	0	0	5.1674	2.0885e-09
TEA029804	0.289894	0.334586	0.334969	0.521924	0.410276	0.675664	-2.9107	2.158e-09
TEA012721	0.244984	0.318097	0.238846	3.05164	5.36328	3.05123	-3.7499	2.2644e-09
TEA028639	4.3738	3.73788	4.30728	1.28857	1.31363	1.02521	1.8502	2.2711e-09
TEA002814	28.9596	33.1821	28.9382	89.4685	75.0677	93.9103	-1.4325	2.3044e-09
TEA027290	0.536785	0.371723	1.55062	0	0	0	-3.3448	2.3235e-09
TEA029830	5.84983	5.43687	7.33751	1.12249	1.30722	0.852146	4.4067	2.7005e-09
TEA007986	7.63767	5.10979	7.85296	0.734153	0.927493	0.452575	3.141	2.7504e-09
TEA001371	1.08718	1.52211	1.22892	6.16567	5.30582	6.77549	-2.1758	2.7593e-09
TEA028004	0.0360499	0.0374468	0.0312414	0	0	0	-6.3757	2.8979e-09
TEA012678	0.468155	0.162099	0	0	0	0	-3.0952	3.1258e-09
TEA006142	5.73062	6.3856	2.97975	0	0	0	6.0567	3.2371e-09
TEA018080	0.794289	1.30274	0.289829	10.9059	6.09025	9.35378	-3.3812	3.277e-09
TEA013089	1.6274	1.99098	1.06558	1.72867	2.21682	2.02294	2.4808	3.3133e-09
TEA016597	1.8794	1.30148	1.77158	1.60278	1.78489	1.21036	5.443	3.4726e-09
TEA001380	0	0	0.0568189	0.132796	0.130487	0.0286523	-5.379	3.5934e-09
TEA000759	8.02282	5.79452	4.53555	17.2654	20.882	17.6399	-1.5248	3.674e-09
TEA022470	1.63115	1.58505	1.04879	0	0	0	5.5786	3.8037e-09
TEA026655	3.77211	3.76154	4.24966	3.91178	4.80467	4.61567	4.5975	4.0116e-09
TEA004448	0.34784	0	0.0568189	0.132796	0.130487	0.0286523	-5.4769	4.0158e-09
TEA027778	0	0	0.0568189	0.132796	0.130487	0.0286523	-6.5917	4.021e-09
TEA007728	0.160447	0.166665	0.973324	0	0	0	-4.9509	4.1003e-09
TEA023713	1.83816	1.85914	1.76066	9.40571	6.97009	6.55321	-1.9973	4.2784e-09
TEA007371	15.2323	18.4259	26.5487	54.2524	60.5148	57.5069	-1.447	4.3866e-09
TEA000944	42.1026	28.5461	49.6922	4.70982	8.55461	10.8548	2.3844	4.5e-09
TEA017135	0.584951	0.34984	0.32259	2.11107	1.90502	2.138	-2.2188	4.5402e-09
TEA011322	5.14971	6.24079	3.58378	18.5851	15.094	20.4589	-1.7779	4.569e-09
TEA026158	0	0	0.0568189	0.132796	0.130487	0.0286523	-5.7165	4.747e-09
TEA016630	1.7048	1.93559	1.06511	0.0321207	0.063124	0.207912	4.0218	4.7493e-09
TEA004024	0.0326412	0	0.0568189	0.132796	0.130487	0.0286523	-6.3466	4.8475e-09
TEA029038	1.56678	1.35624	1.18807	3.01475	2.33866	2.82438	3.6743	4.9377e-09
TEA009857	6.92094	3.6208	6.30426	0.818568	0.361948	0.176615	3.25	4.9453e-09
TEA025176	11.5358	8.04059	11.5276	3.44008	3.64946	3.05432	1.688	5.0467e-09
TEA030525	3.6483	5.61601	2.93312	0.0890291	0.0874806	0.032015	4.6181	5.2731e-09
TEA025100	30.436	37.3965	36.4747	10.9907	12.461	7.44849	1.8358	5.4685e-09
TEA025600	14.2397	21.497	10.8595	23.381	14.8124	22.5684	1.8796	5.6514e-09
TEA008016	7.81788	4.79515	7.5494	23.5861	21.042	24.4036	-1.7098	5.718e-09
TEA029962	0.538194	1.67715	0.893948	0.472368	1.60668	0.489993	-4.6945	5.8139e-09
TEA024405	5.16938	4.59757	4.4213	1.04018	1.29106	1.38793	2.0058	6.0561e-09
TEA024283	0.0857958	0.0891203	0.099136	2.03895	4.18911	2.3746	-4.8887	6.203e-09
TEA004084	10.5483	6.27022	5.38969	0.395191	0.0970793	0.373042	4.7402	6.2906e-09
TEA033470	0.330516	0.686646	0.85929	3.96309	4.26252	2.42657	-2.8205	6.3463e-09
TEA012357	2.54565	2.37986	3.41945	0.721849	1.1146	1.00123	4.2514	6.6525e-09
TEA019382	0.213329	0	0.0568189	0.132796	0.130487	0.0286523	-4.222	6.8545e-09
TEA017915	0	0	0.0568189	0.132796	0.130487	0.0286523	-4.8467	7.2523e-09
TEA025529	0.0937594	1.07132	0	0	0	0	-3.7691	7.3753e-09
TEA023285	0.789585	0.677541	0.981775	0	0	0	6.3844	7.5414e-09
TEA018444	22.2894	30.2245	35.1596	9.0292	6.38095	9.40484	1.8867	7.5903e-09
TEA018417	0.125645	0	0.0568189	0.132796	0.130487	0.0286523	-4.6675	7.8193e-09
TEA004334	0.665089	0.558002	0.886733	0	0	0	5.1513	7.8571e-09
TEA012142	0.0566285	0	0.0568189	0.132796	0.130487	0.0286523	-4.9539	8.004e-09
TEA003727	33.8223	34.7294	35.4913	12.7571	18.3531	8.76351	1.4677	8.3895e-09
TEA016619	2.06453	1.41692	2.93932	0.119474	0.763072	0.966666	4.0216	8.5239e-09
TEA000040	1.61617	2.30835	1.98418	0	0	0	4.9117	8.8847e-09
TEA024040	0.185232	0.19241	0.0401313	0.112553	0.0368651	0.0404742	-4.118	9.3085e-09
TEA017990	3.05063	2.61215	1.60767	9.75261	7.4826	10.4851	-1.857	9.3111e-09
TEA009523	2.56315	1.77498	2.46807	0.0265211	0	0	4.2859	9.9494e-09
TEA028080	2.70705	2.32908	2.55924	7.65031	6.32725	8.17352	-1.4757	1.0142e-08
TEA030046	1.11022	1.80506	0.920298	1.52519	2.22878	1.05473	4.3459	1.0264e-08
TEA013479	2.27835	2.36664	3.29076	5.69143	6.34817	5.14427	-2.1699	1.0264e-08
TEA007244	57.3263	46.3448	32.1458	4.78105	4.74951	8.55857	2.9786	1.0306e-08
TEA007229	12.974	11.2854	7.95268	2.22188	1.51147	1.31373	2.4866	1.0393e-08
TEA003172	2.88068	2.44825	3.85814	0	0	0	6.5806	1.0399e-08
TEA020818	0.0337035	0.105028	0.0876239	1.20145	1.52936	1.20776	-4.0396	1.097e-08
TEA022109	0.0326646	0.0339303	0.0424615	0	0	0	-4.0504	1.2483e-08
TEA006349	3.92331	5.74475	3.52289	0.382961	0.677339	0.413139	3.2522	1.277e-08
TEA005758	24.0075	28.165	18.2964	5.14861	4.49694	6.48006	2.2019	1.3125e-08
TEA015257	11.8161	11.0534	9.73085	30.9937	35.5997	31.4961	-1.5118	1.339e-08
TEA007160	0.590336	0.506566	0.823	0.873375	0.980781	0.785166	6.3742	1.36e-08
TEA018677	1.62521	0.764459	1.27556	0.0248435	0.0976454	0.0536025	4.4624	1.4202e-08
TEA008610	0.897446	0.421003	0.853006	0.046909	0	0	5.5832	1.4813e-08
TEA033753	0.244984	0.318097	0.238846	3.05164	5.36328	3.05123	-4.0409	1.5213e-08
TEA001698	2.15408	0.559387	0.789783	6.8465	10.1241	6.08261	-2.6396	1.5711e-08
TEA012581	4.33664	4.77362	4.31913	3.46101	2.15384	2.73808	-1.71	1.5727e-08
TEA020078	20.7656	19.4741	24.4269	7.01431	8.13603	7.62396	1.5778	1.6022e-08
TEA016450	7.496	7.28411	7.19466	8.84843	7.95661	8.73556	4.0864	1.6178e-08
TEA029539	178.791	230.81	276.424	619.435	556.348	682.503	-1.3693	1.6408e-08
TEA008229	1.29575	2.01893	2.57335	0	0	0	4.0233	1.7057e-08
TEA018187	1.90524	0.989535	0.825557	0.49309	0.568776	1.45707	-2.3891	1.7724e-08
TEA013188	6.17054	6.40965	5.75884	8.52712	6.27589	6.52955	3.555	1.7875e-08
TEA016870	17.896	20.1516	17.3987	14.9254	15.0249	14.3271	1.709	1.808e-08
TEA022234	0.419697	0.12456	0.207838	0.0971511	0.0954613	0.209614	-3.7544	1.8183e-08
TEA003942	13.782	18.3837	13.5303	5.29452	4.17004	4.80053	1.7548	1.8313e-08
TEA019252	2.56666	2.04524	1.43209	0.142428	0.111961	0.614609	3.2696	1.8331e-08
TEA034031	14.1675	14.0707	17.2043	4.13792	8.02582	3.84292	1.5893	1.8344e-08
TEA021477	0.0616883	0.0640787	0.21384	0.599741	0.785746	0.647003	-4.4368	1.9149e-08
TEA001859	13.9844	15.1791	12.7999	3.81904	3.00209	2.19733	2.2959	2.0092e-08
TEA031045	3.92925	3.70183	2.85082	5.03419	5.06034	4.24484	-2.006	2.0268e-08
TEA017417	14.7117	15.1465	9.25175	2.10957	1.91741	2.08616	2.8717	2.0282e-08
TEA030484	0.358796	0.372699	0.310938	0.145344	0.285632	0.156798	-2.6989	2.0454e-08
TEA024758	3.70895	6.12299	2.35328	27.3661	17.2413	23.5023	-2.4021	2.1338e-08
TEA033765	0.217851	0.056573	0.283189	2.20622	2.29792	2.66569	-3.6291	2.1488e-08
TEA016021	1.0126	1.13949	2.04759	0.0683656	0	0	-2.0353	2.1616e-08
TEA028197	25.7334	41.1239	10.2927	231.221	139.74	231.48	-2.8832	2.1865e-08
TEA026245	4.78558	5.83555	4.41774	6.06862	6.5428	6.63777	3.3451	2.2561e-08
TEA024550	4.93643	3.35274	2.46807	0.0265211	0	0	2.0116	2.3275e-08
TEA000410	2.53283	2.77919	2.53506	8.8729	8.40617	9.2915	-1.6861	2.3485e-08
TEA031590	15.9718	15.488	20.8458	6.31362	7.43304	6.87442	1.4143	2.3492e-08
TEA003613	0	0	0.0568189	0.132796	0.130487	0.0286523	-5.59	2.4929e-08
TEA031377	0.0514689	0.106926	0.0892074	0.111197	0	0	-4.5007	2.6101e-08
TEA026414	12.578	12.5814	13.3001	4.99035	4.67692	4.84072	1.4787	2.6525e-08
TEA027247	6.21369	12.7434	6.3514	10.5847	10.0201	10.3048	1.5878	2.8268e-08
TEA010772	1.60886	1.50947	1.21436	0.0840943	0.0413158	0.0453606	4.6822	2.8665e-08
TEA005108	0.937112	0.730068	0.507573	4.3181	3.68348	5.1191	-2.5201	2.8665e-08
TEA004986	0.0393725	0.0408981	0	0	0	0	-6.0716	2.9109e-08
TEA011902	1.20708	1.51507	2.65876	0	0	0	6.1872	2.93e-08
TEA011842	12.4185	13.6107	16.5244	3.80265	4.90417	3.50406	1.8776	2.943e-08
TEA019339	2.43205	1.92062	2.44674	0.74589	0.891715	0.744319	1.5869	2.943e-08
TEA017600	1.09361	1.18332	0.358992	0.587323	0.824438	0.814636	6.4401	3.2335e-08
TEA028487	3.64694	1.83302	2.58277	0.0953117	0	0	3.822	3.2358e-08
TEA008234	17.3983	18.2244	14.8876	5.33032	6.80889	4.34472	1.6985	3.3253e-08
TEA012304	5.54876	6.37508	3.57005	0.544906	0.602357	0.734809	3.1201	3.3782e-08
TEA023725	0.801767	0.694029	1.04224	1.08262	1.91482	0.817556	-2.8078	3.4145e-08
TEA000186	1.28963	2.33191	1.94548	9.2874	7.14859	11.0212	-2.2316	3.52e-08
TEA032164	1.51201	1.89277	1.51192	7.56985	5.37031	8.03084	-2.0219	3.6582e-08
TEA028014	0.541391	0	0.0568189	0.132796	0.130487	0.0286523	-1.9044	3.8265e-08
TEA027253	232.595	158.046	185.004	54.0486	86.7128	52.102	1.6581	3.8865e-08
TEA015335	3.41975	4.19813	3.96431	5.43326	5.69232	5.51207	-1.5767	3.8865e-08
TEA033447	1.53293	1.686	2.40686	2.92222	3.5031	3.31013	2.7699	3.8911e-08
TEA011879	6.73504	7.68869	6.18342	23.339	18.4208	22.5555	-1.5688	4.0427e-08
TEA019281	3.41004	2.4912	3.73458	0.758993	0.477306	0.917061	2.1989	4.0498e-08
TEA033609	0.108493	0.169046	0.188044	0.219747	0.129555	0.0474127	-3.8701	4.1428e-08
TEA028989	0.0229905	0.0955253	0.0199239	0.894065	0.860211	0.663107	-4.0276	4.2221e-08
TEA004851	3.25882	3.60491	4.8414	12.7211	12.5335	12.5029	-1.6201	4.2958e-08
TEA031630	2.56682	3.80897	2.03378	1.42599	1.51796	2.69214	-2.025	4.3234e-08
TEA024083	3.30196	3.58582	3.14769	4.15868	3.51282	4.06662	1.9306	4.663e-08
TEA032788	1.5239	1.9203	2.77117	2.84977	2.73656	2.79485	2.7696	4.7944e-08
TEA022333	8.40064	6.01576	7.28012	22.7898	23.7107	20.1914	-1.5468	4.7944e-08
TEA014585	0.0681802	0.0354111	0.088629	1.43619	0.97699	1.16202	-4.1585	4.7944e-08
TEA013258	0.642796	0.778988	0.6499	4.12283	4.94663	2.94954	-2.4533	5.0313e-08
TEA030798	0.313715	0.0407339	0.203903	0.81015	0.842885	0.925404	-3.2551	5.0313e-08
TEA001959	32.3801	30.2008	28.6872	11.8131	11.8081	14.9924	1.3123	5.1032e-08
TEA009436	0.106965	0	0.0568189	0.132796	0.130487	0.0286523	-4.2909	5.1378e-08
TEA026231	3.27131	3.32085	4.78939	1.2047	1.04564	1.21299	1.7827	5.1748e-08
TEA002734	1.18633	0.853127	1.26534	1.47867	2.03413	0.877356	-2.0488	5.2509e-08
TEA031460	1.41764	0.841472	1.62344	4.96334	6.81169	5.57573	-2.0903	5.3536e-08
TEA010623	0.564881	0.58677	0.326357	1.60179	0.67454	1.8103	-2.8951	5.7687e-08
TEA031364	0.389304	0.558442	0.369508	0	0	0	5.4959	5.771e-08
TEA001404	23.9342	32.5911	45.4059	88.751	93.131	96.8847	-1.3828	6.3629e-08
TEA030954	0.111928	0.116265	0.0323328	1.05795	1.66328	1.30437	-3.8581	6.67e-08
TEA009479	0.489618	0.406872	0.339448	3.88744	4.52142	4.62172	-3.3221	6.7024e-08
TEA008811	17.3529	15.6911	18.3381	5.25947	7.45382	5.51026	1.5727	7.0003e-08
TEA006651	2.93676	3.05055	4.67959	12.7024	16.0637	9.93596	-1.7846	7.1492e-08
TEA023728	4.65272	2.30143	4.41613	0.0897506	0.440947	0.387293	3.7045	7.5e-08
TEA032215	0.235963	0.0817021	0	0	0	0	-2.9819	7.6306e-08
TEA003341	2.65956	3.03887	2.22799	0.57459	0.494021	0.271193	2.6474	7.8223e-08
TEA015648	0.0430691	0	0.0568189	0.132796	0.130487	0.0286523	-4.4057	7.8224e-08
TEA000453	21.7766	16.7584	18.2966	7.50361	7.21453	7.74675	1.4104	7.8431e-08
TEA005754	11.4582	9.96089	10.4077	31.6967	24.5358	29.8566	-1.366	8.3452e-08
TEA004672	2.27591	2.82166	1.46335	8.80308	7.53949	10.3951	-1.9495	8.6985e-08
TEA024246	2.47211	2.08209	1.79496	0.111871	0	0	3.8895	8.8055e-08
TEA013583	1.47307	1.32613	2.04254	3.42123	5.08167	5.665	4.5512	8.9906e-08
TEA013904	3.2305	3.03777	2.50491	0.936711	0.541422	0.495356	2.1968	9.6263e-08
TEA001761	0.879761	0.585802	1.0752	3.08864	3.71732	3.03629	-1.8844	9.6896e-08
TEA004744	12.5861	8.11146	6.8071	27.167	24.8296	32.8008	-1.5529	1.0233e-07
TEA018342	0.0417536	0	0.0568189	0.132796	0.130487	0.0286523	-6.1083	1.044e-07
TEA009317	8.65549	7.32709	9.02254	2.34581	3.26134	3.44602	1.5374	1.0812e-07
TEA026999	1.29158	2.03928	2.59679	0.125569	0	0	3.3835	1.0964e-07
TEA003104	1.46246	1.99885	1.80103	0	0	0	5.551	1.0996e-07
TEA012484	7.62299	7.18642	5.77349	1.29747	2.24383	1.84763	2.0149	1.1024e-07
TEA017127	0.748686	0.930187	1.03048	3.42533	5.3291	3.7979	-1.6793	1.127e-07
TEA029351	0.938648	0.797743	0.792319	0.607389	0.858845	0.767126	-2.7002	1.1668e-07
TEA016009	70.9343	78.953	78.6526	29.7623	36.1631	31.4918	1.3067	1.1758e-07
TEA014329	1.46656	1.84653	1.54054	6.62497	5.62526	6.2925	-1.8595	1.2303e-07
TEA006673	7.13269	6.50293	4.18016	17.2115	16.0951	19.106	-1.4804	1.2374e-07
TEA024162	25.6647	26.1067	18.0352	7.27216	8.04549	10.7702	1.7119	1.2531e-07
TEA029779	0.697455	0.144896	1.02752	0.45205	1.38808	0.304796	-2.7387	1.2923e-07
TEA012402	0.559417	0.15848	0.4848	7.99328	14.2105	6.44516	-4.4988	1.3004e-07
TEA025983	131.527	115.441	107.54	47.5911	52.9245	52.6335	1.2859	1.3429e-07
TEA001722	1.81542	1.41433	2.5959	8.53072	8.74364	9.67898	-2.1455	1.4089e-07
TEA022456	0.118664	0.369787	0.308509	0.144209	0.850202	0.466718	-5.2198	1.4482e-07
TEA023573	3.24002	3.52669	2.86759	8.62896	8.60235	9.54996	-1.3999	1.5012e-07
TEA015341	892.237	1314.05	1138.59	254.239	107.079	457.16	2.0891	1.511e-07
TEA032060	1.66709	3.56832	0.788032	1.92363	1.20649	4.59198	5.5104	1.5752e-07
TEA008902	1.94291	1.75945	1.42472	0	0	0	3.6609	1.5942e-07
TEA005829	0.816068	0.475533	0.500227	2.25762	2.21835	2.73127	-1.9379	1.6184e-07
TEA028433	15.0858	16.8957	10.9359	4.40229	2.64665	3.93684	2.0385	1.6506e-07
TEA016929	0.379726	0.39444	0.51712	0.351594	0.475033	0.616365	-2.5166	1.7805e-07
TEA032198	2.05526	1.97068	1.37009	0.128087	0.251717	0.0921202	3.6093	1.8694e-07
TEA022398	8.58976	5.43945	2.94576	0	0	0	6.7678	1.8699e-07
TEA022910	0.711986	0.0568904	0.237315	1.28678	1.3516	1.10098	-3.9612	1.8743e-07
TEA033483	1.76301	1.6435	4.62274	1.24523	0.68376	1.73846	-1.9525	1.954e-07
TEA017887	5.14747	7.71583	3.83975	0.316737	0.259356	0.341697	4.2647	1.9604e-07
TEA010891	0.650958	0.74736	1.06888	0.249817	0.818239	0.898345	-4.0709	1.9647e-07
TEA025023	0	0	0.0568189	0.132796	0.130487	0.0286523	-4.6378	2.0811e-07
TEA009473	5.04331	6.16711	5.49553	16.3439	12.4852	17.0181	-1.3859	2.1126e-07
TEA032997	1.12704	1.57849	0.433485	24.7923	11.8252	26.6741	-4.2569	2.1277e-07
TEA014854	0.0950635	0.345615	0.0411918	1.73291	2.08116	1.62021	-3.3923	2.1529e-07
TEA022782	0.880807	1.4639	0.983837	1.74438	1.8387	1.23175	-1.9431	2.1565e-07
TEA003700	12.9489	14.302	6.96032	44.8852	33.0131	46.9897	-1.7914	2.2108e-07
TEA007543	0.0904109	0.563485	0.626812	0.146498	0.791722	0.158042	-4.106	2.2292e-07
TEA011918	2.86422	4.73328	5.72917	5.50735	5.05475	5.28845	3.8673	2.2387e-07
TEA023254	1.64766	1.93971	1.21371	7.38645	7.73892	11.4008	-2.391	2.2433e-07
TEA026417	7.34979	6.76419	9.60603	2.5409	3.27812	3.3898	1.4347	2.2713e-07
TEA016590	1.58447	0.964817	1.56252	3.45271	4.25386	3.32366	-2.0273	2.2899e-07
TEA010378	1.46855	1.08961	1.74538	0.271951	0.0334027	0.110018	3.4255	2.3718e-07
TEA007934	24.6684	27.5929	26.7629	68.163	67.3484	63.8674	-1.2604	2.4507e-07
TEA026918	0.310685	0	0.0568189	0.132796	0.130487	0.0286523	-5.4465	2.4757e-07
TEA033153	0.070392	0	0.0568189	0.132796	0.130487	0.0286523	-3.4153	2.5314e-07
TEA026180	5.12239	2.47766	2.67704	10.5177	9.21409	11.7566	-1.5465	2.6924e-07
TEA003216	0.417621	0.530204	0.442343	3.60903	2.21641	2.7173	-2.5477	2.7899e-07
TEA028529	1.6039	1.15342	0.801901	0.849634	1.12951	0.862671	3.7314	2.8999e-07
TEA001571	5.8885	5.03054	5.77076	0.222931	2.8477	1.44299	1.9783	2.9781e-07
TEA013300	2.23138	1.95187	1.83197	0.095148	0.0467465	0.153969	3.401	3.1067e-07
TEA008874	187.158	200.64	158.869	93.9043	47.8936	80.9307	1.3637	3.1067e-07
TEA006564	4.60939	2.4624	3.19565	0.213395	0.104842	0.230212	4.3304	3.1964e-07
TEA031693	0.866868	0.665556	0.702247	2.65659	3.09045	2.30593	-1.7723	3.3477e-07
TEA010529	32.5988	32.0301	43.858	16.164	19.0311	13.2963	1.2362	3.536e-07
TEA003224	7.09208	8.89453	5.50291	18.3399	17.3863	18.0193	-1.2432	3.6296e-07
TEA029331	0.97181	0.336489	1.12291	0.087482	0.171921	0.566255	-4.3526	3.6296e-07
TEA020274	14.6466	13.5644	12.1832	17.5374	15.5934	18.6109	1.6975	3.6684e-07
TEA027592	4.99446	4.5167	3.64377	11.5768	9.85111	11.6105	-1.255	3.7353e-07
TEA004566	0.433755	0.640273	0.593524	0.0369914	0.018174	0.0199532	4.5428	3.7819e-07
TEA010397	0.613665	0.667799	0.886354	3.17247	2.93118	3.01382	-2.0033	3.868e-07
TEA004055	6.36199	6.86269	5.05395	20.5182	14.4798	19.1054	-1.4927	3.9457e-07
TEA030097	64.7094	38.3633	57.1601	11.2944	18.3861	15.5488	1.8982	3.9591e-07
TEA033302	1.75258	1.51708	0.885975	0.70995	0.523201	0.622291	-2.6984	3.9642e-07
TEA034038	1.40386	3.87351	2.47124	16.9896	31.3276	18.1751	-3.0096	4.0927e-07
TEA001042	1.02117	0.825023	1.12096	0.110311	0.108392	0.218174	2.8245	4.1828e-07
TEA001805	4.13173	3.31084	4.39905	0.382564	0.37591	0.412711	3.4066	4.1892e-07
TEA022878	4.51767	3.9106	4.20509	13.3865	11.8883	11.7725	-1.48	4.1942e-07
TEA029807	6.38997	7.46155	6.87432	17.6375	21.6108	17.7564	-1.3813	4.3374e-07
TEA012963	0	0	0.0568189	0.132796	0.130487	0.0286523	-6.0537	4.3578e-07
TEA012722	21.5338	24.2655	15.7873	57.9853	45.3824	51.3797	-1.2527	4.3661e-07
TEA022051	2.28117	3.11554	2.19655	8.62471	7.09588	8.63977	-1.6063	4.3943e-07
TEA004382	0.11536	0.179745	0.449877	0.0934618	0.137754	0.201654	-2.9384	4.4007e-07
TEA002447	0.29589	0.153678	0.0641058	0.239723	0	0	-2.6605	4.4009e-07
TEA032542	1.79983	1.9586	3.92168	15.5817	15.9861	14.9968	3.0471	4.4668e-07
TEA029278	21.7139	25.2219	16.5002	6.67287	3.23582	6.73126	1.9993	4.6426e-07
TEA002299	16.5315	23.4247	10.433	0.954151	0.72921	0.914971	4.3576	4.8401e-07
TEA004288	3.48557	4.04222	3.14479	10.3093	8.74256	10.2453	-1.3824	5.0574e-07
TEA019255	4.84727	4.10424	4.76553	1.48506	1.23224	1.31727	1.8355	5.078e-07
TEA002542	1.55496	1.96635	1.87486	0.109547	0.161463	0.05909	4.1189	5.0947e-07
TEA001614	1.3741	1.65757	0.729858	0.861885	0.423447	0.968547	4.1924	5.2707e-07
TEA023461	76.8451	44.0496	68.7636	15.898	19.2909	15.194	1.9845	5.3177e-07
TEA020050	1.50457	0.580496	1.34114	3.86588	5.50974	4.54625	-1.954	5.3283e-07
TEA005126	0.0369263	0.153429	0.128004	1.43601	1.52862	0.935958	-3.5317	5.3478e-07
TEA029531	6.04904	5.88159	3.73862	0	0	0	-2.127	5.494e-07
TEA027880	2.99076	1.43115	2.85394	0.272252	0.267517	0.234965	3.2356	5.5231e-07
TEA015219	8.43351	6.0609	4.33418	5.40255	5.14268	5.55509	2.7437	5.5395e-07
TEA008852	16.9197	14.2609	18.3377	6.1907	7.11914	6.86202	1.3671	5.602e-07
TEA032982	2.36447	2.31964	3.26336	8.19467	8.95844	8.53428	-1.6224	5.645e-07
TEA032480	0.48026	0.538779	0.632626	0	0	0	3.7908	5.8367e-07
TEA030687	0	0	0.0568189	0.132796	0.130487	0.0286523	-6.2241	5.894e-07
TEA002740	0.356457	0.925674	0.308911	2.99623	3.29883	2.25875	-2.3323	6.1411e-07
TEA013836	141.169	126.917	149.052	56.9143	67.1271	61.6922	1.2407	6.1636e-07
TEA018452	3.1791	2.81306	3.77545	5.34205	4.35866	4.27081	6.271	6.443e-07
TEA024131	0.801767	0.694029	1.04224	1.08262	1.91482	0.817556	-2.8281	6.5508e-07
TEA024136	0.662268	0.498156	0.613514	2.83079	1.92709	3.0339	-2.0708	6.5683e-07
TEA000809	40.2723	28.9997	45.1901	13.3457	18.6911	15.1453	1.3509	6.6377e-07
TEA000996	8.65479	7.2997	6.85932	21.8148	21.8476	21.7883	-1.4462	6.6425e-07
TEA016538	0.708035	0.65667	0.657422	0.0614607	0.241567	0.132608	-1.9154	6.6425e-07
TEA022823	5.97819	7.07232	7.88632	7.3189	6.60993	7.72149	1.5178	6.7279e-07
TEA031627	1.40888	1.08715	1.08142	5.15278	3.7493	5.87548	-1.9794	6.8623e-07
TEA000658	0.1245	0.0646623	0.161841	1.66431	2.37871	1.68665	-3.9602	6.9628e-07
TEA008491	3.60767	3.13976	2.39414	0.816291	0.646849	1.02265	1.9491	7.2031e-07
TEA022072	0.819491	1.01085	1.13185	4.35014	5.31421	2.40989	-1.7504	7.2113e-07
TEA020585	2.36763	2.45937	2.28728	7.16965	6.64326	8.71844	-1.5921	7.2227e-07
TEA006175	3.90575	4.07963	3.61044	1.40638	1.55465	1.06204	1.6074	7.7166e-07
TEA010889	6.30479	5.98527	7.05594	17.286	19.578	15.8017	-1.3702	7.7211e-07
TEA025731	1.91458	1.59102	1.20293	1.16336	2.55299	1.88256	3.3267	8.4039e-07
TEA026863	1.33596	1.08768	0.469364	0.175519	0.0862328	0.56805	2.9276	8.6526e-07
TEA013631	2.72298	2.25459	1.94938	7.96112	7.5399	6.27752	-1.5756	8.8091e-07
TEA010562	12.1176	11.6037	11.6909	4.87034	4.6349	3.97163	1.4688	9.0511e-07
TEA016476	1.2785	0.919414	1.67616	4.16981	5.66312	3.86805	-1.7502	9.1825e-07
TEA010127	0	0	0.0568189	0.132796	0.130487	0.0286523	-9.5043	9.2365e-07
TEA009478	2.31207	2.93537	2.42111	0.858545	0.632708	0.656059	1.6212	9.2768e-07
TEA018477	12.1098	10.7043	9.93956	3.53766	3.80056	4.37618	1.5565	9.2884e-07
TEA008859	5.41576	3.20078	7.68744	0.302602	0.297338	0.489672	3.9596	9.301e-07
TEA000994	4.03801	2.96682	2.77391	9.13626	12.2311	8.52198	-1.5317	9.3803e-07
TEA031268	2.53957	3.01483	2.89252	0.293928	0.404342	0.443927	2.9612	9.5662e-07
TEA012782	13.2444	11.7922	17.8316	38.5781	37.656	38.7242	-1.3555	1.0282e-06
TEA003260	3.27881	3.19627	5.59551	11.157	15.5007	10.449	-1.5477	1.0458e-06
TEA019187	2.17784	1.65317	1.95994	0	0	0	4.5046	1.0496e-06
TEA020595	7.24888	7.20367	4.94645	1.61851	2.45369	2.21998	1.7059	1.0586e-06
TEA016609	0.0986301	0	0.0568189	0.132796	0.130487	0.0286523	-4.3135	1.0897e-06
TEA006258	1.72251	1.33242	0.952822	4.632	4.78484	4.64466	-1.7332	1.0904e-06
TEA007628	39.9466	26.8598	28.6852	11.2769	12.1618	11.0282	1.5444	1.0997e-06
TEA009084	1.60636	2.00233	2.50578	0.0650718	0.25576	0.0701997	4.0618	1.107e-06
TEA007544	1.81566	0.851747	2.38559	0	0	0	5.8726	1.1105e-06
TEA001717	3.97042	4.39408	3.47299	1.17246	1.35885	1.42701	1.8514	1.1127e-06
TEA028298	138.623	131.018	97.1267	45.3195	44.7863	55.2953	1.4094	1.1419e-06
TEA008545	4.07253	5.28792	2.4117	0.137478	0.324208	0.326286	3.9879	1.1455e-06
TEA012280	2.01487	0.804979	0.940218	0.585991	1.24756	0.526807	6.1209	1.1639e-06
TEA033293	3.75951	3.38763	3.7291	10.3853	10.7456	11.0058	-1.4908	1.1936e-06
TEA026901	0.143533	0.149095	0.223899	1.60477	1.25691	1.05379	-2.8537	1.2146e-06
TEA003914	0.254177	0.192019	0.360449	1.42278	1.17729	1.81765	-2.3939	1.2339e-06
TEA031816	1.08493	0.819615	1.45306	0	0	0	-2.5164	1.2411e-06
TEA015581	0.857203	1.03101	0.586473	0	0	0	6.0174	1.2419e-06
TEA001963	23.7329	11.5045	16.0425	0.640927	2.64507	1.93602	3.3761	1.2756e-06
TEA022830	2.89131	2.55285	2.50566	0.609044	0.667502	0.960287	1.899	1.2843e-06
TEA027925	2.58659	1.00756	3.02613	1.62409	2.8828	2.1477	3.856	1.2924e-06
TEA021956	0.15877	0.247384	0.894354	0.578844	1.39034	0.693844	-3.1471	1.3676e-06
TEA016638	1.34248	1.10598	1.32388	4.46309	3.39044	4.16743	-1.6044	1.4245e-06
TEA032866	2.11122	2.05596	1.20068	2.53599	2.45103	1.0764	-1.8436	1.432e-06
TEA025619	33.2611	26.4099	28.5982	66.9451	74.9304	78.2327	-1.2457	1.4322e-06
TEA004060	5.53927	6.3704	5.57192	2.16376	2.30986	1.7579	1.5672	1.4363e-06
TEA000234	96.3559	78.2142	73.1297	32.6869	42.795	38.6211	1.1952	1.4842e-06
TEA001987	1.12751	0.969272	0.70757	0.0314995	0.0309516	0.101945	4.1543	1.5381e-06
TEA007166	1.19306	1.31924	1.13398	0.0623605	0	0	3.2718	1.5392e-06
TEA026177	2.4942	1.4449	2.22386	0.563476	0.610952	0.524035	1.93	1.5669e-06
TEA011448	0	0	0.0568189	0.132796	0.130487	0.0286523	-4.1719	1.5929e-06
TEA011829	3.48728	2.96379	2.0056	8.27046	6.91519	8.75595	-1.427	1.621e-06
TEA008918	1.71489	0.763432	1.5923	1.41418	2.34034	1.68621	-2.7219	1.642e-06
TEA015028	6.16036	7.61794	6.83575	2.40306	2.77643	2.59243	1.4841	1.6857e-06
TEA016146	11.7506	10.3424	9.87229	6.36198	8.05628	7.05666	1.7335	1.696e-06
TEA017032	29.3897	19.8841	24.1172	57.399	54.9927	67.1052	-1.2217	1.7109e-06
TEA024839	14.7033	13.3467	21.0073	4.1854	5.5362	4.92044	1.6951	1.735e-06
TEA003159	1.04734	1.27713	0.986571	4.39025	4.16888	4.49741	-1.9033	1.7674e-06
TEA009898	11.7268	12.7613	9.67872	3.07645	3.83681	1.59562	1.8398	1.8354e-06
TEA028617	0.0712728	0.320816	0.247065	0.404205	0.226957	0.394529	-4.4582	1.8654e-06
TEA009228	9.95185	10.7161	12.2258	5.10937	4.49813	3.7915	1.3688	1.8736e-06
TEA015983	2.70027	2.80491	0.804409	0.888753	0.335882	0.245843	4.4355	1.8911e-06
TEA020959	2.95808	1.1114	4.79979	10.7591	16.8349	11.4969	-2.0758	1.9029e-06
TEA000306	1.35112	0.660457	1.23978	5.21566	4.9984	5.974	-2.2519	1.9096e-06
TEA021695	45.3015	36.2385	46.0652	101.438	88.0982	113.237	-1.1796	1.9147e-06
TEA013159	66.5749	115.171	22.0304	253.761	209.889	262.458	-1.7448	1.9383e-06
TEA008751	3.98193	3.20108	1.77041	0.196369	0.192954	0.105922	3.7769	2.0165e-06
TEA009682	8.54383	6.97973	16.6209	0.324469	0.495951	0.544505	4.6201	2.0403e-06
TEA000644	7.91541	7.33325	4.72758	1.73321	0.681226	1.77631	2.3187	2.0659e-06
TEA019555	15.9226	13.1779	11.4878	15.0606	17.5605	15.2518	1.7386	2.0659e-06
TEA010336	2.22192	2.41793	2.53684	0.514329	0.53346	0.400732	2.1223	2.0916e-06
TEA004487	2.43465	2.34166	2.22713	0.32875	0.610171	0.433469	2.4333	2.1003e-06
TEA020722	1.06245	1.90067	1.79031	0.095641	0.281932	0.309533	3.7057	2.1198e-06
TEA022273	2.99172	1.48709	1.89281	0.148701	0.321451	0.192503	3.3469	2.137e-06
TEA017821	0.962685	0.11111	0.0617984	0.259982	0.170306	0.218143	3.2571	2.1418e-06
TEA027141	0.61744	0.641365	0.6421	1.46319	1.17968	0	-2.3936	2.1418e-06
TEA030750	4.36281	4.65775	4.83112	0.490923	0.771814	0.741453	2.8648	2.2162e-06
TEA006679	1.20801	1.92599	1.2173	0.250365	0.268374	0.171878	2.7412	2.2162e-06
TEA019446	9.73375	11.4472	10.9252	3.89092	4.26701	4.57232	1.4086	2.2252e-06
TEA024121	0.925582	1.18332	0.358992	0.587323	0.824438	0.814636	-2.4105	2.2636e-06
TEA006373	1.47275	1.21601	1.1454	0.214162	0.150312	0.0990165	3.1244	2.2745e-06
TEA030646	164.49	139.309	190.416	68.521	86.1538	73.0155	1.1908	2.3171e-06
TEA002095	4.49759	6.34979	3.18402	13.4206	10.6405	12.1805	-1.289	2.3434e-06
TEA019918	0.623637	0.583022	0.432363	0	0	0	6.1736	2.3468e-06
TEA003768	2.48863	1.80353	2.05638	7.31471	7.00319	7.58763	-1.7161	2.3491e-06
TEA001719	1.23206	1.24042	1.12521	4.88342	3.13108	4.03402	-1.6736	2.4317e-06
TEA016093	238.501	163.617	219.572	86.7185	120.203	88.8864	1.1469	2.5254e-06
TEA025550	133.11	176.418	112.681	500.376	347.19	494.658	-1.5945	2.5993e-06
TEA006140	4.2306	4.94385	5.44217	1.23177	1.36822	1.21329	2.0129	2.6042e-06
TEA005255	6.09186	6.32791	4.22344	5.82387	5.52859	7.34769	2.3567	2.6534e-06
TEA007535	4.36571	2.62173	5.91155	0.663187	0.597347	0.0596207	3.3657	2.8085e-06
TEA000736	41.7071	46.4526	46.3427	18.6875	23.2342	16.6219	1.279	2.8085e-06
TEA013516	1.87683	2.69393	1.71521	0.525285	0.543314	0.178951	2.4236	2.8538e-06
TEA031150	0.823998	0.898724	1.18717	1.05145	0.803566	1.00827	6.169	2.8655e-06
TEA032206	3.36466	3.89447	4.31132	2.86227	3.61605	3.46593	2.7759	2.8655e-06
TEA019045	3.07142	4.04757	1.35074	0	0	0	6.4112	2.8798e-06
TEA016023	0.651845	0.967291	0.1614	22.2561	9.93369	27.7538	-4.9952	3.1228e-06
TEA009630	0.055842	0.0580058	0.145181	1.31202	1.24474	1.95229	-4.0669	3.14e-06
TEA014687	2.72509	1.85619	0.645248	0.844516	0.948373	0.130152	-1.7295	3.1486e-06
TEA023681	3.83485	5.77991	2.08524	34.176	21.1905	18.8618	-2.9782	3.1985e-06
TEA009112	0.786171	0.528411	1.28246	0.0374669	0.0368152	0.0404195	5.2074	3.2451e-06
TEA019521	0.902415	0.544287	0.454092	0	0	0	4.4259	3.3145e-06
TEA020417	8.81039	7.92766	11.5744	13.791	14.385	10.3	1.5109	3.3667e-06
TEA020955	2.43414	3.03415	5.56898	0.0788834	0.0775113	0	4.5926	3.3824e-06
TEA028951	1.84731	2.2844	2.74442	1.78173	2.1359	1.72992	-1.7366	3.4341e-06
TEA020829	0.243674	0	0.0568189	0.132796	0.130487	0.0286523	-2.8006	3.4573e-06
TEA023862	2.38741	2.11252	2.37548	0.931293	1.33745	1.08197	6.8477	3.4634e-06
TEA009769	1.56882	0.777769	1.05057	3.98639	4.48474	3.52145	-1.7462	3.4933e-06
TEA027246	56.3529	72.258	108.07	15.1204	15.4363	15.6764	2.4237	3.5158e-06
TEA029925	25.9569	28.9714	43.1201	10.1834	11.3089	6.50054	1.8832	3.5422e-06
TEA006649	16.3811	16.3363	23.1991	8.35306	9.7285	7.68477	1.1903	3.5438e-06
TEA001242	11.7276	13.6472	8.83617	28.8635	28.5219	25.0795	-1.1886	3.5562e-06
TEA030318	6.69267	5.32494	5.98508	1.96124	2.29555	2.42694	1.5016	3.6163e-06
TEA005972	38.8569	34.2028	29.2112	86.3513	78.2652	89.0644	-1.2371	3.6755e-06
TEA027457	0.443835	0.325435	0.543014	0	0	0	5.8776	3.6926e-06
TEA015319	3.20394	4.28953	1.97446	2.69316	2.76525	4.27647	-1.5799	3.6951e-06
TEA008908	8.22087	8.05145	8.2778	2.91787	2.49315	2.32664	1.739	3.7019e-06
TEA001818	8.11039	8.48571	3.10684	0.333304	0.14036	0.154101	5.051	4.0412e-06
TEA020491	5.80115	4.95682	3.68944	1.09918	1.67596	3.43474	1.7638	4.0442e-06
TEA029844	0.243935	0.0506775	0.253678	0.276683	0.815611	0.213205	-4.7628	4.0657e-06
TEA031041	1.11057	1.25848	1.39991	6.7073	7.23362	4.76508	-2.2339	4.0891e-06
TEA028221	0.00851934	0	0.0568189	0.132796	0.130487	0.0286523	-3.9634	4.1741e-06
TEA024513	1.65085	1.63185	4.31504	2.81159	2.04199	1.18689	-2.3095	4.1782e-06
TEA007476	11.4573	16.7434	16.4024	6.59781	6.39363	3.87794	1.4821	4.1906e-06
TEA011633	2.72624	2.1817	1.94071	6.38955	5.06038	5.9205	-1.2708	4.2794e-06
TEA025011	1.02378	1.44197	1.86468	3.93636	4.94537	3.36691	-1.4242	4.2852e-06
TEA006011	3.81137	4.53093	4.0003	11.2536	11.159	11.2151	-1.3707	4.2969e-06
TEA009431	46.1194	42.2768	33.8051	19.3816	17.2857	20.3055	1.1748	4.3606e-06
TEA016788	12.7962	11.9953	14.6056	38.9403	36.8964	34.7801	-1.418	4.3998e-06
TEA013858	0.65755	0.952647	0.614831	0.154212	0.096428	0.136116	2.5983	4.4031e-06
TEA028875	5.86328	2.65048	2.82289	0	0	0	5.2849	4.4223e-06
TEA021512	1.44267	1.23216	0.583447	0	0	0	4.6702	4.4474e-06
TEA016102	5.08393	6.32408	7.94135	16.0687	16.189	20.791	-1.3875	4.5551e-06
TEA032803	1.44522	0.794767	1.47348	0.757634	0.947489	0.0495356	5.8663	4.6219e-06
TEA000242	123.856	120.69	134.659	61.3994	63.8329	58.6173	1.1179	4.6273e-06
TEA004246	1.70712	1.22765	1.79238	0.292573	0.182944	0.48779	2.3508	4.6437e-06
TEA031466	12.261	8.22146	12.2908	4.00309	5.33203	3.55081	1.3669	4.6758e-06
TEA007015	0.276164	0	0.0568189	0.132796	0.130487	0.0286523	-2.795	4.7201e-06
TEA004975	25.8688	22.2968	22.007	11.4512	12.2177	8.73512	1.1926	4.7741e-06
TEA030853	0.288856	0.150025	0.219037	0.321784	0.373676	0.441817	-3.4879	4.9126e-06
TEA031334	2.74663	1.49669	1.13161	0	0	0	5.7706	4.9155e-06
TEA022366	3.67228	4.19259	3.21112	1.25977	1.52757	0.780725	1.72	4.9346e-06
TEA018436	6.55583	3.27882	6.15484	13.2293	21.1176	19.7365	-1.6887	4.9739e-06
TEA000681	13.6148	18.5115	22.0628	39.2789	46.3061	46.0022	-1.2078	4.9801e-06
TEA030738	3.17785	3.13314	2.56726	0.392738	1.28636	0.564917	2.2594	5.0558e-06
TEA001245	0.98282	1.48495	1.31631	5.35664	6.40152	5.85686	-2.1411	5.0949e-06
TEA025605	7.56739	7.90288	7.96835	19.8761	20.9231	17.6375	-1.2421	5.156e-06
TEA029054	6.10274	7.32531	6.93411	0.219747	0.129555	0.0474127	-1.2836	5.1705e-06
TEA019077	2.07732	1.60096	0.813012	0.868645	1.06692	0.351411	5.3694	5.1758e-06
TEA018539	1.66935	1.3487	0.8439	4.07619	3.23007	4.64059	-1.5559	5.2111e-06
TEA027354	0.78441	1.22221	0.494387	0.0288869	0	0	6.5063	5.286e-06
TEA017457	888.989	774.951	722.152	394.263	325.792	451.343	1.0962	5.2933e-06
TEA019309	9.5037	9.79299	6.19352	24.2694	23.4841	18.6064	-1.2988	5.6515e-06
TEA031169	9.70604	13.0187	7.7581	27.7135	21.155	25.6695	-1.2129	5.7235e-06
TEA020558	6.03385	5.90803	5.01472	1.88327	2.008	1.72909	1.6709	5.8413e-06
TEA007903	3.77846	3.10475	3.12785	0.639658	0.942798	0.788646	2.1556	5.8836e-06
TEA025739	0.0401826	0.0834793	0.104469	0.19533	0.287899	0.790211	-4.1292	5.9256e-06
TEA008715	3.41181	3.73429	2.30188	3.26506	2.95306	2.60174	-2.3495	5.9388e-06
TEA004639	0.833843	1.17186	0.786383	3.3778	2.98715	2.72227	-1.6228	6.0536e-06
TEA005969	8.30024	8.47192	7.44331	22.6299	17.4673	23.7824	-1.3288	6.1442e-06
TEA018888	11.978	10.3684	11.6161	3.61986	4.38936	3.57276	1.6277	6.1443e-06
TEA031947	1.47794	1.68377	0.840097	4.26168	3.52969	5.167	-1.6185	6.1757e-06
TEA032414	14.6991	5.47126	18.2584	0.297721	0	0	5.1659	6.3052e-06
TEA015759	17.7349	12.7745	15.7059	15.9766	15.2865	15.4253	1.2126	6.4264e-06
TEA029080	1.93388	3.076	1.72831	6.51196	7.74578	7.71179	-1.6224	6.4264e-06
TEA002968	0.214098	0.0555984	0.0927702	1.30093	2.1305	1.12276	-3.5719	6.4608e-06
TEA020935	24.5543	24.77	22.4045	10.2336	10.5255	7.4288	1.4265	6.6424e-06
TEA021973	8.5199	8.55172	11.1997	17.4505	19.5856	15.2278	-1.3589	6.715e-06
TEA008488	16.5679	15.5132	19.3769	6.90913	8.51152	8.95543	1.149	6.7429e-06
TEA029360	11.4737	10.2725	10.038	4.29375	4.21907	3.96356	1.4236	6.9935e-06
TEA025659	1.01763	0.645981	1.02887	4.48872	3.37549	4.00243	-2.0753	7.0552e-06
TEA000016	29.9254	25.3204	31.8693	13.1753	16.2456	11.6349	1.1611	7.0757e-06
TEA020065	0	0	0.0568189	0.132796	0.130487	0.0286523	-4.536	7.106e-06
TEA002508	9.20751	9.73882	9.46459	22.4608	20.8663	24.8182	-1.1905	7.198e-06
TEA018271	17.145	14.7141	34.6027	0.445683	2.33563	0.520871	4.4213	7.2004e-06
TEA026481	0.293981	0.152686	0.636922	0.850632	0.501502	0.183533	-2.5102	7.2322e-06
TEA007982	1.50237	1.69435	1.31438	4.06888	3.91837	3.87678	-1.3181	7.2531e-06
TEA008806	4.55671	3.39825	4.05017	0.56796	0.0930135	0.204239	2.8577	7.3064e-06
TEA030494	0.753472	0.708128	1.18157	0.552308	0.542701	0.658551	-1.9798	7.3654e-06
TEA013767	1.86977	2.07171	2.30453	5.38613	6.21862	7.55374	-1.5465	7.4375e-06
TEA016174	1.91339	1.7667	1.47393	0.0861215	0	0	5.9641	7.5396e-06
TEA022571	3.25208	3.25956	5.09272	10.2617	12.3542	10.9706	-1.4633	7.5546e-06
TEA015764	1.72766	2.24326	1.77795	0	0	0	4.9706	7.7954e-06
TEA008684	8.81407	5.93099	6.96585	2.02103	3.28331	2.52914	1.5663	7.7954e-06
TEA032363	1.23572	1.04293	1.07089	4.31746	5.28758	5.53523	-2.1028	8.0336e-06
TEA011583	66.303	55.4908	47.9575	26.2076	25.0295	31.2859	1.1129	8.1543e-06
TEA005296	2.64925	2.24386	2.75506	0.69344	0.681378	0.56997	2.0484	8.1551e-06
TEA027729	8.56171	9.12695	6.55201	2.59912	4.34327	3.03611	1.3657	8.1551e-06
TEA014431	0.738527	0.690429	1.02403	2.99169	3.90973	2.58195	-1.8761	8.2865e-06
TEA026191	0.0664243	0.137996	0	0	0	0	-3.1936	8.2948e-06
TEA022029	472.201	486.054	643.775	252.926	293.157	259.576	1.0637	8.3292e-06
TEA005912	5.80865	7.71357	5.6917	15.4818	14.2404	17.1633	-1.2116	8.3292e-06
TEA033448	0.653832	0.835899	0.130759	0	0	0	3.4548	8.5391e-06
TEA033003	6.27602	9.03924	4.84474	4.9565	5.20617	5.43929	-1.3121	8.7455e-06
TEA011863	0.0396926	0	0.0568189	0.132796	0.130487	0.0286523	-7.7847	8.8329e-06
TEA010601	8.94892	5.69982	6.0638	1.99903	2.49197	1.99562	1.7515	8.8523e-06
TEA008707	7.85522	5.687	8.95874	18.7618	18.7332	17.6248	-1.2241	8.9677e-06
TEA018262	23.9729	16.7943	22.418	6.86556	10.8293	7.40658	1.409	9.0095e-06
TEA009024	5.06651	3.59572	3.7362	1.52973	1.47807	1.43024	1.5554	9.1886e-06
TEA011333	0.178195	0.105772	0.132366	0.783722	1.54018	0.93448	-2.8874	9.2723e-06
TEA008481	1.55049	1.2974	2.09016	0.279149	0.30858	0.263503	2.606	9.2822e-06
TEA029529	0.775997	0.762495	0.83607	0.118942	0.083481	0.201638	2.6158	9.4426e-06
TEA027551	0.064179	0.199998	0.222474	0.259982	0.170306	0.218143	-3.8399	9.4908e-06
TEA018162	12.3563	11.9578	8.187	22.0998	32.6727	24.3061	-1.1989	9.5141e-06
TEA010218	5.24808	4.61677	6.85475	13.3659	21.6092	15.3191	-1.5136	9.6614e-06
TEA028846	9.97002	7.1996	9.9339	3.71478	4.62637	2.14356	1.4495	9.7787e-06
TEA027706	0.0369863	0.0768389	0.160264	0.988859	1.32499	0.905151	-3.4856	9.7796e-06
TEA016121	66.7232	53.5311	73.9638	27.6881	30.2294	21.8781	1.229	9.8918e-06
TEA014079	4.32818	3.99235	3.24075	10.1831	10.5022	9.04876	-1.2848	1.0248e-05
TEA007512	0.129452	0	0.0568189	0.132796	0.130487	0.0286523	-4.4563	1.0269e-05
TEA004645	0.203425	0.246525	0.235055	0.565062	0.308463	0.135465	-2.5977	1.0348e-05
TEA018013	0.952622	0.742151	0.275186	3.92328	3.22306	3.95491	-2.4151	1.0693e-05
TEA011223	19.2777	22.8501	20.079	79.6964	52.8027	83.2336	-1.7254	1.0704e-05
TEA005186	68.103	55.3073	73.6129	30.798	31.938	29.1124	1.1722	1.0711e-05
TEA013746	18.9863	21.6084	23.6077	21.5352	19.3205	21.9335	-1.219	1.0729e-05
TEA026968	0	0	0.0568189	0.132796	0.130487	0.0286523	-3.1487	1.0729e-05
TEA009757	40.5367	42.8807	36.0681	17.5449	19.7718	17.9811	1.1892	1.0773e-05
TEA024214	0.468155	0.162099	0	0	0	0	-2.3612	1.1028e-05
TEA022693	141.288	134.161	178.727	74.1944	75.2594	72.0241	1.1065	1.1107e-05
TEA022010	17.1572	15.622	17.0749	37.732	33.9251	41.3412	-1.1109	1.1128e-05
TEA032680	0.664772	0.439429	0.890339	3.18254	6.50453	4.25733	-2.2832	1.1325e-05
TEA008320	0	0	0.0568189	0.132796	0.130487	0.0286523	-5.5751	1.1588e-05
TEA008140	1.11932	1.08768	0.469364	0.175519	0.0862328	0.56805	-1.7554	1.2013e-05
TEA000048	3.66947	1.87738	3.03763	0.70995	0.523201	0.622291	2.2745	1.2716e-05
TEA003670	6.14241	7.80583	5.71951	15.4587	18.6232	16.9054	-1.2942	1.2941e-05
TEA008861	5.31223	6.49906	4.19444	4.97333	6.86035	6.5002	1.9946	1.2949e-05
TEA006076	0.518959	0.420736	0.767845	2.82008	1.70292	2.4781	-1.9764	1.2973e-05
TEA009580	6.61458	0.572574	3.50307	0.595442	1.17017	0.321183	-1.875	1.2984e-05
TEA001477	3.02313	2.41837	2.37899	1.04165	0.608584	0.607422	1.8633	1.3007e-05
TEA010657	553.005	554.47	268.768	42.4425	26.898	96.18	3.1212	1.3023e-05
TEA025704	9.5205	10.094	8.36442	2.92573	3.50208	4.0171	1.4967	1.3023e-05
TEA010195	15.3271	13.1958	16.5136	13.5923	13.5208	12.129	1.6708	1.312e-05
TEA023887	0.40416	0.395126	0.309046	0	0	0	5.7787	1.314e-05
TEA033518	75.541	61.5092	88.0442	32.554	42.5606	30.1657	1.1116	1.3153e-05
TEA002742	1.12666	0.975263	0.81365	0.0507107	0	0	5.9062	1.3337e-05
TEA030069	0.298801	0.387974	0.194209	0.393382	0.267605	0.228513	-2.942	1.3398e-05
TEA025103	0.875874	0.404362	1.04017	2.52307	2.73743	1.82877	-1.5437	1.3424e-05
TEA000951	1.07037	1.74718	1.10428	5.16183	4.01706	4.72217	-1.7482	1.3575e-05
TEA013376	0.49315	0.512259	0.512846	0.449482	0.0588884	0.258615	5.7621	1.3901e-05
TEA016276	0.540127	0.459046	0.127659	0.119345	0.0781795	0.171667	-3.9624	1.3938e-05
TEA019131	1.22996	1.27762	1.29431	0.0711775	0.0699395	0.23036	3.1034	1.4225e-05
TEA019993	2.7592	3.21809	4.15307	8.86332	10.2121	9.26562	-1.4122	1.4253e-05
TEA026423	25.4466	54.5864	10.4621	21.9587	13.0497	23.6891	-2.3479	1.4615e-05
TEA008451	1.73773	2.40675	2.84456	2.50288	4.91868	1.85633	2.9489	1.4645e-05
TEA032109	7.09768	5.64012	4.45945	17.7112	12.4025	16.9356	-1.3809	1.4667e-05
TEA004766	0	0	0.0568189	0.132796	0.130487	0.0286523	-5.5598	1.4859e-05
TEA026526	8.29447	7.9615	6.27823	41.4258	41.4575	35.3301	-2.3568	1.4941e-05
TEA013005	1.9329	2.34955	2.88684	6.29728	7.30089	7.11703	-1.4589	1.5693e-05
TEA028002	2.04266	2.12181	0.953187	0	0	0	4.6513	1.575e-05
TEA009441	1.40127	2.04857	0.854549	0.0840943	0.0413158	0.0453606	4.7358	1.5753e-05
TEA003092	44.9127	34.1093	31.8594	15.326	15.8172	19.6534	1.1979	1.5769e-05
TEA017318	1.04118	0.805845	0.61923	0.0992404	0	0	2.5546	1.5904e-05
TEA027597	45.0348	54.9635	24.2655	4.57155	3.81399	4.18738	3.3865	1.6325e-05
TEA022746	36.3548	33.2356	34.076	16.4563	16.4205	17.1247	1.1247	1.6772e-05
TEA028059	1.5815	2.00215	1.79886	2.82286	3.28523	2.80773	-1.6679	1.6917e-05
TEA000401	45.523	41.6107	36.8731	20.476	19.6988	21.3577	1.0849	1.697e-05
TEA009875	17.237	20.4754	22.4807	49.4998	44.6988	48.5527	-1.1748	1.7086e-05
TEA002949	1.93165	1.62063	1.41646	6.56087	5.97359	5.77919	-1.8069	1.7108e-05
TEA024864	0.956909	0.473328	0.592337	0.296658	0.252631	0.320035	3.2239	1.7345e-05
TEA019832	2.39289	2.29441	2.65861	7.30726	8.88972	6.70332	-1.5642	1.7369e-05
TEA005174	1.94633	1.66497	1.5875	0.324651	0.319004	0.0500335	2.9937	1.8295e-05
TEA008640	5.81602	4.10504	6.95727	1.79217	2.65139	2.10719	1.4372	1.8295e-05
TEA010201	3.91233	3.3866	3.9888	3.72903	4.61075	5.4309	1.6664	1.8374e-05
TEA018087	0	0	0.0568189	0.132796	0.130487	0.0286523	-5.1293	1.8375e-05
TEA000259	1.0635	1.5296	1.38248	4.54011	4.26576	4.25437	-1.6409	1.8441e-05
TEA013635	0.37999	0.394714	0.246979	1.61626	2.72254	1.70211	-2.4757	1.8909e-05
TEA030150	3.20657	6.13573	10.5039	12.6787	14.6872	11.13	6.3935	1.8927e-05
TEA022123	0.131951	0.045688	0.152468	0.534519	0.420177	0.42287	-3.3202	1.8959e-05
TEA012289	27.6727	24.6447	18.0042	9.40889	7.3598	10.1322	1.4588	1.8971e-05
TEA018453	3.07282	2.4553	2.59468	7.30901	7.40141	7.57509	-1.3834	1.9278e-05
TEA006198	3.86345	2.73795	1.84617	0.234025	0.632374	0.157792	3.144	2.0013e-05
TEA025332	5.34378	3.82965	7.03625	13.9615	12.7293	17.5599	-1.3874	2.0943e-05
TEA028681	1.02127	0.95735	0.302213	0.0941771	0.092539	0	-1.6104	2.1173e-05
TEA014720	7.42746	4.46673	2.97081	16.7614	12.137	15.9534	-1.5206	2.1174e-05
TEA022132	0.136701	0.0473328	0	0	0	0	-4.351	2.135e-05
TEA015016	1.27118	1.1173	0.932148	0.712997	0.934127	0.427324	-1.6544	2.1374e-05
TEA016195	502.656	359.415	451.35	226.249	223.515	226.124	1.029	2.1495e-05
TEA033764	1.91693	1.55563	1.14211	0.145599	0.286133	0.104715	3.2839	2.1607e-05
TEA008494	1.06302	0.910494	0.88891	2.62904	2.92479	2.73842	-1.4593	2.1616e-05
TEA031327	15.8511	13.8962	13.8829	5.96568	5.2802	7.90965	1.2558	2.1619e-05
TEA023857	12.2065	9.4298	8.10924	3.91503	3.93588	4.61416	1.3281	2.2489e-05
TEA009143	3.60739	3.35274	2.46807	0.0265211	0	0	4.9337	2.2553e-05
TEA005212	6.95332	5.94526	7.58356	17.4368	24.3634	14.8006	-1.3882	2.2711e-05
TEA005779	0.70292	0.62585	0.63817	2.49491	2.93116	2.07715	-1.8533	2.3106e-05
TEA032882	8.43835	5.63485	5.95472	7.12955	10.6523	13.9077	-1.2542	2.3468e-05
TEA016995	4.88219	7.8888	3.6564	3.33282	1.09162	3.50327	2.486	2.3635e-05
TEA025200	1.83211	1.84608	2.37863	0.895046	1.00512	0.833636	1.2207	2.3727e-05
TEA011193	0.854383	0.828324	0.839145	0	0	0	5.7011	2.4561e-05
TEA018103	13.6091	17.306	12.4814	33.7695	30.2672	36.1107	-1.1309	2.4907e-05
TEA015936	3.72575	4.43305	4.98996	11.4978	9.57214	11.6046	-1.2442	2.5297e-05
TEA024202	3.31908	2.45429	3.16888	0.364616	1.03004	0.835868	2.0812	2.5545e-05
TEA031976	1.59541	1.19204	0.751944	0.136059	0.31195	0.489271	3.0113	2.6199e-05
TEA026141	1.59993	1.35273	3.0955	1.83884	2.81395	1.46342	-1.5066	2.7023e-05
TEA005065	1.37441	1.81204	1.32852	5.65325	4.3766	5.03608	-1.6633	2.703e-05
TEA001821	16.4954	14.0813	11.976	6.85981	6.07692	6.25007	1.2237	2.7049e-05
TEA003910	3.42452	3.70241	3.45227	0.792705	0.500732	2.1532	2.1001	2.7179e-05
TEA010478	27.44	21.2479	21.3299	53.6246	59.0466	57.269	-1.2049	2.7464e-05
TEA017954	2.22409	2.45317	1.84795	0.743054	0.839649	0.601207	1.661	2.7909e-05
TEA023444	102.341	132.54	168.489	46.5974	65.5973	32.4447	1.5601	2.803e-05
TEA000870	9.32749	8.97417	7.75207	21.308	23.6155	19.646	-1.2312	2.8138e-05
TEA012111	1.52644	0.968971	2.64568	0	0	0	5.2481	2.8319e-05
TEA032077	0.148588	0	0.0568189	0.132796	0.130487	0.0286523	-2.1975	2.8452e-05
TEA011865	13.5847	15.679	12.908	6.89894	7.00566	6.02378	1.1596	2.878e-05
TEA016649	3.69817	4.48172	6.15976	1.72121	2.15063	1.44421	1.5067	2.9128e-05
TEA027296	0.025287	0.0525336	0.0657422	0.614607	0.463003	0.795649	-3.6428	2.9701e-05
TEA019336	3.19829	1.7147	1.38585	0.0417933	0.123199	0.13526	4.4687	2.9953e-05
TEA022483	7.80089	8.40328	6.36691	22.5718	15.7719	22.9797	-1.3706	3.0393e-05
TEA024419	2.521	2.81509	1.39277	0.459553	0.175606	0.358054	2.8314	3.0544e-05
TEA026848	2.8372	2.67921	3.12933	2.29863	1.43732	3.08093	2.2758	3.0682e-05
TEA006620	0.208386	0.144307	0	0	0	0	-3.6921	3.0956e-05
TEA029223	57.3386	57.9826	47.3047	28.5341	21.7652	19.3058	1.1289	3.1018e-05
TEA026877	2.75171	2.34792	1.57559	0.358293	0.352061	0.773055	2.2379	3.1054e-05
TEA005453	1.30277	1.93655	1.90763	0.60053	0.482796	0.530062	1.7456	3.1192e-05
TEA007234	1.6327	0.92507	1.02903	0.120252	0	0	4.9558	3.137e-05
TEA002523	2.58222	2.99386	1.66139	0.264149	0.425669	0.820698	2.3337	3.1481e-05
TEA022613	12.9292	7.85389	10.6804	0.18377	1.86593	5.02239	2.2111	3.1677e-05
TEA025144	0.901223	0.886874	3.37069	6.91721	7.55211	5.22362	-1.8731	3.1677e-05
TEA023378	1.98819	1.78614	1.2418	0.425672	0.988634	0.500964	2.5292	3.1783e-05
TEA019301	7.55372	5.66686	6.63709	16.6596	16.7039	13.6169	-1.2209	3.2613e-05
TEA013358	2.01487	0.804979	0.940218	0.585991	1.24756	0.526807	2.4971	3.3629e-05
TEA013235	2.68142	2.37728	2.61978	1.01011	0.978943	1.08971	1.3894	3.4211e-05
TEA005081	1.6889	1.44475	1.49232	0.295125	0.474531	0.289438	2.2089	3.4688e-05
TEA012038	10.7005	11.029	13.802	4.83869	5.71204	5.7275	1.1976	3.5238e-05
TEA015727	3.97676	3.70056	4.8823	7.58485	7.84865	10.9342	1.3835	3.6425e-05
TEA028966	3.80455	5.92795	3.06969	13.3392	10.1828	10.4918	-1.3288	3.6482e-05
TEA006572	4.36945	2.91777	3.86391	1.40879	1.17132	1.09114	1.6727	3.6733e-05
TEA023922	2.11341	1.60632	0.804078	1.0524	1.57576	0.756886	2.4448	3.691e-05
TEA021584	6.16496	3.75878	6.62024	0.977226	0.640152	0.351411	2.276	3.714e-05
TEA023594	10.2946	10.2714	7.9354	21.751	19.3885	22.0443	-1.0737	3.729e-05
TEA021757	4.99365	3.72827	4.73329	11.7579	19.7526	12.9573	-1.6459	3.754e-05
TEA019299	0.41949	0.27234	0.306734	1.15765	1.11664	1.14576	-1.7045	3.754e-05
TEA002296	0.815411	0.772272	0.457243	0.0777209	0.0572768	0.14673	2.927	3.7904e-05
TEA027963	8.04125	8.26583	7.91235	42.1429	21.2384	37.3009	-1.2511	3.8338e-05
TEA033628	10.9397	11.0819	7.9135	12.6354	12.1277	14.3423	1.5574	3.8634e-05
TEA005014	6.17169	5.75947	4.71925	1.57759	2.81129	2.42306	1.3702	3.8722e-05
TEA001714	3.20221	4.07184	3.09406	13.6055	8.60732	10.1899	-1.5705	3.8722e-05
TEA007012	1.00147	0.780211	1.66346	1.35229	1.52808	0.437655	3.0117	3.9144e-05
TEA014766	1.12347	0.978779	1.08354	2.86276	3.15918	2.75577	-1.3878	3.9393e-05
TEA007239	2.5315	2.83188	2.70011	2.68203	4.8057	3.40399	3.2953	3.941e-05
TEA019795	0	0	0.0568189	0.132796	0.130487	0.0286523	-7.6023	4.0249e-05
TEA009825	1.78506	1.25609	1.34736	0.186609	0.137522	0.201314	3.129	4.0948e-05
TEA033681	29.3237	36.3654	27.1534	15.4804	13.3055	16.9992	1.094	4.1209e-05
TEA032037	0.483949	0.502701	0.468738	2.21412	1.56372	1.91586	-1.8973	4.1346e-05
TEA029859	0.805849	1.36976	0.952311	1.89929	1.98289	2.30508	5.8757	4.1531e-05
TEA014809	36.9239	23.6804	33.8729	7.00798	17.6496	7.24228	1.6523	4.1684e-05
TEA002209	0.630375	0.654801	0.702376	1.16735	1.36212	1.8103	-2.4857	4.1861e-05
TEA016286	34.6959	31.7778	32.5892	16.0521	17.8939	16.1394	1.059	4.2391e-05
TEA005383	0.547681	0.227561	0.189852	0.106493	0.1744	0.0765897	-1.9686	4.2589e-05
TEA024182	0.376588	0.58677	0.326357	1.60179	0.67454	1.8103	-2.7443	4.3305e-05
TEA020547	0.0745372	0	0.0568189	0.132796	0.130487	0.0286523	-3.6837	4.3396e-05
TEA025564	4.59406	4.53929	3.64142	1.04398	1.29342	1.71385	1.7305	4.3899e-05
TEA010128	36.5639	19.2767	17.4623	1.63747	2.48661	1.20443	3.5102	4.4602e-05
TEA027130	71.7995	94.3399	43.3837	10.4994	3.57761	12.697	3.0357	4.4883e-05
TEA032601	2.68642	3.391	5.36345	1.92852	1.84084	1.96161	-1.2751	4.5127e-05
TEA001968	18.9334	18.4301	30.236	7.94303	8.56324	5.93236	1.6624	4.5857e-05
TEA021184	0.701392	0.98357	0.942148	2.98332	2.68016	3.34102	-1.7058	4.5876e-05
TEA010621	1.46316	1.44749	1.14724	1.52411	2.2464	2.13139	3.4771	4.6679e-05
TEA015120	2.30846	1.56386	3.01533	0.542106	0.852283	0.497102	1.9388	4.8393e-05
TEA014950	2.37293	2.19696	3.30815	0.626899	2.8062	0.97688	2.0457	4.8564e-05
TEA031157	3.13465	3.01786	1.72268	0.185826	0.243458	0.133646	2.5509	4.9319e-05
TEA016749	7.04305	7.61056	5.73494	2.75732	2.40832	2.9746	1.3988	4.9996e-05
TEA017220	1.04862	1.18827	0.941792	0.185359	0.546406	0.0999832	-1.3787	5.0545e-05
TEA025740	0.352984	0.399995	0.222474	0.259982	0.170306	0.218143	-2.1741	5.0545e-05
TEA016298	1.36299	1.1605	0.735823	0.343951	1.01391	0.123685	2.1523	5.0572e-05
TEA001659	58.8575	59.05	60.2016	21.5352	19.3205	21.9335	1.1024	5.0641e-05
TEA017989	11.1192	10.9839	9.82505	4.5926	3.12419	3.45386	1.5653	5.0684e-05
TEA024661	5.46469	2.44524	4.15292	0.340567	0.4685	0.587847	2.8946	5.0813e-05
TEA001615	32.8531	30.9565	34.2004	10.383	16.6802	19.1132	1.1583	5.1013e-05
TEA013039	1.494	2.13385	0.647363	3.02602	4.16274	2.77481	4.1453	5.1014e-05
TEA032637	1.10517	0.706459	0.491159	0	0	0	5.8089	5.1191e-05
TEA016883	2.16906	1.57194	1.83603	6.1302	4.29681	6.56919	-1.5424	5.1216e-05
TEA017183	3.98712	3.25413	4.31913	3.46101	2.15384	2.73808	2.2011	5.1396e-05
TEA020677	1.75202	1.61517	2.06872	4.20511	5.68363	4.07709	-1.2853	5.1454e-05
TEA013717	6.11803	5.87211	4.72937	15.1476	11.6307	17.4322	-1.3324	5.1454e-05
TEA019024	0.104512	0	0.0568189	0.132796	0.130487	0.0286523	-2.6859	5.2054e-05
TEA031683	0.137665	0.214499	0.0596513	0.139416	0.164389	0.391047	-3.5374	5.2151e-05
TEA018834	0.368964	0.479077	0.279782	1.27044	1.17491	0.806207	-2.5272	5.2367e-05
TEA005401	6.59843	1.27628	7.09858	16.2589	14.4908	19.33	-1.6881	5.31e-05
TEA000757	7.56228	8.21694	7.14023	3.52564	3.44892	3.97252	1.1398	5.3801e-05
TEA008771	61.0947	56.8295	58.1019	29.8631	20.9103	34.2458	1.1161	5.381e-05
TEA018360	151.927	119.717	109.703	66.5414	55.8285	72.0765	1.0425	5.3837e-05
TEA031931	1.3112	1.32709	4.05963	1.43759	2.54266	2.2953	-1.507	5.3893e-05
TEA027849	2.66226	2.43477	1.42943	6.14248	4.72254	5.79189	-1.2757	5.3922e-05
TEA015953	9.79115	11.5331	13.1946	26.6443	29.3509	22.1517	-1.1031	5.4121e-05
TEA003391	1.51359	0.992995	1.17363	0.0645409	0	0	4.8237	5.4152e-05
TEA022462	151.014	127.586	115.683	71.5867	48.1345	80.1639	1.0474	5.4477e-05
TEA027114	27.7562	19.6504	13.0668	55.1493	45.3388	63.5851	-1.3672	5.5333e-05
TEA021553	0.858903	1.22088	0.430933	3.03983	3.56275	1.42238	-1.7781	5.5512e-05
TEA026913	4.5698	3.65877	3.71062	1.35788	2.4392	2.472	1.1925	5.5734e-05
TEA007876	3.12941	4.41643	4.82548	1.57368	1.90712	1.92405	1.2681	5.6061e-05
TEA004657	29.3638	20.7427	24.8538	14.391	11.9605	11.1036	1.0721	5.7222e-05
TEA010339	4.01599	3.02646	2.4567	8.29366	10.5315	8.94723	-1.4687	5.7303e-05
TEA019883	0.634508	1.06187	0.488778	2.59888	2.27305	2.8653	-1.7432	5.8357e-05
TEA022714	0	0	0.0568189	0.132796	0.130487	0.0286523	-4.4471	5.8906e-05
TEA008240	1.41466	0.618729	0.258099	17.4935	22.2868	19.5229	4.7953	5.9057e-05
TEA021559	3.33591	3.76008	5.62813	2.50141	1.61035	3.72212	-1.3745	5.9401e-05
TEA021258	2.17331	2.3704	2.70742	2.33302	2.16268	2.73056	-1.4635	6.0675e-05
TEA031035	1.3446	0.0997646	0.360674	0.129686	2.06438	0.111925	-2.3121	6.0675e-05
TEA007233	1.54015	1.26883	1.51881	0.258164	0.169116	0.185672	2.8879	6.1506e-05
TEA007067	3.28029	3.4074	3.36489	1.08474	1.43893	1.63831	1.3457	6.3172e-05
TEA012521	0.247647	0.128622	0.286153	0.267517	0.230006	0.505048	-2.8569	6.3316e-05
TEA011522	3.76276	2.69425	3.73575	7.45846	9.77164	8.26972	-1.25	6.5267e-05
TEA026626	0.684362	0.97746	0.481877	2.35643	4.31514	3.69764	-1.8525	6.5527e-05
TEA010782	37.2667	29.4981	32.998	16.5127	17.3286	18.2052	1.0105	6.5787e-05
TEA010788	0.567814	0.516089	1.2917	3.0477	3.84224	4.15636	-2.1563	6.6022e-05
TEA000753	8.44737	11.0106	7.03907	3.06	1.74587	3.6561	1.7161	6.6505e-05
TEA016458	11.9197	9.52428	10.4743	4.18698	3.78236	4.73548	1.3982	6.7646e-05
TEA025787	30.0702	21.7946	36.0439	13.3308	14.6858	13.5249	1.1501	6.7853e-05
TEA008453	21.9731	16.4636	26.8464	9.92247	11.2554	8.9728	1.1852	7.0112e-05
TEA018512	2.09816	4.51277	2.20335	8.03944	6.95636	8.95344	-1.3613	7.1879e-05
TEA015511	3.23803	1.97423	3.17215	9.6951	14.682	7.99814	-1.8717	7.2042e-05
TEA013578	1.25414	1.73698	1.268	0	0	0	5.5862	7.2545e-05
TEA025202	45.0372	37.3648	49.489	22.2268	21.887	23.6181	1.0304	7.2992e-05
TEA029174	4.60362	4.3226	7.09063	11.2218	13.3312	11.6141	-1.1057	7.3011e-05
TEA028987	3.49082	2.76464	2.77449	7.42203	6.15677	7.33264	-1.1409	7.3394e-05
TEA027051	0.869252	0.522752	0.634364	2.63166	2.33094	3.19893	-1.9431	7.4088e-05
TEA022444	2.36274	1.78813	2.10609	0.902426	1.53162	0.97354	1.8073	7.432e-05
TEA011073	9.42282	10.8836	12.0052	26.0929	27.0945	22.0644	-1.1447	7.4441e-05
TEA019812	0.946352	0.830723	0.797022	2.17055	1.93119	2.67944	-1.3278	7.477e-05
TEA030473	17.6535	17.789	22.229	8.31253	8.96872	7.82466	1.1876	7.5153e-05
TEA030261	25.6443	27.6992	38.6923	15.3133	15.9416	12.6802	1.1387	7.5841e-05
TEA033025	6.10576	5.15316	7.42259	12.6073	18.1264	13.1932	-1.1588	7.6099e-05
TEA013695	1.58243	1.16653	1.72525	1.43369	1.64354	2.25555	-1.6019	7.6312e-05
TEA019162	1.97908	1.3538	2.55174	0.547504	0.26899	0.253135	2.1633	7.7564e-05
TEA024210	0	0	0.0568189	0.132796	0.130487	0.0286523	-5.3687	7.8805e-05
TEA010968	20.0235	19.6416	25.4943	9.32073	12.803	9.47556	1.0594	7.9036e-05
TEA020370	1.77534	2.63448	2.4177	1.3356	1.61523	2.66003	4.7547	7.9325e-05
TEA020330	0.223004	0.46329	0.289888	0	0	0	-2.9715	8.0009e-05
TEA004576	10.2025	28.7917	8.22833	54.8028	57.2298	41.4932	-1.6057	8.0597e-05
TEA022811	0.799423	0.645866	1.30861	1.90704	1.69709	2.09614	-2.1765	8.13e-05
TEA007517	0.158219	0.0410875	0.085697	0.576835	0.680162	0.995666	-2.7111	8.1509e-05
TEA033396	15.009	9.80813	9.22092	3.36824	3.42184	3.94161	1.7377	8.1631e-05
TEA003547	139.778	107.678	97.1992	56.7412	42.9821	61.0846	1.1692	8.2101e-05
TEA008810	0.618812	1.37323	1.36506	1.86866	2.14965	2.16342	-1.4281	8.4082e-05
TEA029241	9.73128	7.94228	6.69308	4.69289	7.80841	4.25267	1.5009	8.4862e-05
TEA027680	4.20843	4.70313	3.47102	1.78709	1.59426	1.67424	1.3688	8.5252e-05
TEA032661	2.49616	3.55886	3.60535	1.24909	1.81831	2.4455	1.3551	8.719e-05
TEA025744	9.99686	8.50058	10.5976	5.38693	6.66281	4.95801	-1.7381	8.8877e-05
TEA006747	8.04461	9.06751	6.92214	17.7731	15.6244	18.9991	-1.0501	8.8984e-05
TEA032387	0.978184	0.804403	0.918353	0.715454	1.19512	0.926201	2.7193	9.235e-05
TEA010580	0.823844	0.855767	0.443145	2.4627	2.14847	2.28432	-1.6198	9.3329e-05
TEA017214	26.8057	17.135	25.7121	9.06436	13.0105	10.6464	1.1629	9.342e-05
TEA002454	15.3969	12.7051	12.9691	31.885	27.8938	32.8255	-1.1022	9.342e-05
TEA010182	29.3996	18.4395	18.0487	6.90786	6.08297	6.84138	1.8038	9.4861e-05
TEA014914	15.305	12.4203	17.8982	37.7629	48.3555	28.9959	-1.259	9.6425e-05
TEA017688	5.47801	6.3369	4.45062	12.2302	10.9024	15.2614	-1.1653	9.6468e-05
TEA007093	0.293193	0.380693	0.825779	1.84092	2.655	1.76177	-1.9918	9.7475e-05
TEA003209	14.305	12.5636	17.5159	7.42255	8.25311	6.14609	1.0975	9.7521e-05
TEA023273	1.23657	1.10818	0.966567	0.235727	0.424649	0.148343	2.1247	9.7549e-05
TEA032106	12.6479	9.89849	10.06	4.00056	4.96544	4.08867	1.3974	9.7892e-05
TEA028663	6.55467	6.61953	5.3648	2.4487	2.37712	3.18274	1.2836	9.8186e-05
TEA034003	651.863	514.525	884.941	243.125	334.371	244.768	1.3909	9.9114e-05
TEA007559	0.342844	0.0647507	0.351135	1.33832	1.56316	1.03517	-2.3115	0.00010122
TEA000536	3.6733	4.46571	3.39556	1.65335	1.36466	1.75986	1.3451	0.00010376
TEA008176	4.79211	3.84251	5.10008	12.4647	13.3188	11.2426	-1.3584	0.00010453
TEA018410	1.65699	2.64326	2.61552	2.87668	3.20353	2.32753	2.8825	0.00010521
TEA030363	21.1068	22.5394	22.7362	47.4253	43.4204	50.7746	-1.0218	0.0001069
TEA033292	5.31189	4.32111	5.65716	1.71106	2.19078	1.39841	1.6053	0.00010737
TEA019966	2.44109	2.16461	1.28993	4.96842	6.11434	5.67217	4.0824	0.00010945
TEA004534	0.864651	0.673616	1.04905	0.035026	0	0	3.3407	0.00010966
TEA011845	0.480859	0.40435	0.218282	0.0371029	0.0182288	0	4.4045	0.00011005
TEA024135	2.08582	1.49998	1.87713	2.20985	1.72435	1.47246	-1.6771	0.00011145
TEA000235	4.70631	4.97687	3.88935	2.41748	2.08575	2.08851	1.118	0.00011233
TEA009315	4.92539	3.9045	4.8675	1.61018	1.51338	2.22798	1.4216	0.00011279
TEA027475	33.104	26.4562	22.2813	12.4932	11.5552	14.5591	1.1563	0.00011279
TEA033295	170	168.06	129.179	422.383	290.202	370.452	-1.1404	0.00011305
TEA018120	11.3918	9.99701	8.73754	7.95634	8.33914	8.92666	1.5046	0.000114
TEA013438	4.47882	3.9444	14.1756	22.7184	25.1137	21.4026	-1.557	0.00011423
TEA019731	35.0064	24.3814	39.7656	13.3849	19.0465	12.9869	1.2004	0.00011668
TEA009421	1.57838	1.85339	2.08151	0.111197	0	0	2.7693	0.0001178
TEA026348	0.0841757	0.34975	0.72948	0	0	0	-2.2891	0.00011862
TEA000838	1.28057	1.38562	1.61841	0.345831	0.212385	0.0932708	2.7924	0.00011907
TEA028590	1.48735	1.12363	0.82025	2.0814	1.82991	2.12724	-1.8107	0.00011971
TEA021947	2.75112	2.63576	1.08792	0.216398	0.0850534	0.28014	3.5445	0.0001209
TEA027291	1.02398	0.664786	0.443698	0.414802	0.407587	0.559363	3.2131	0.00012345
TEA020105	80.4835	93.1699	113.733	234.062	215.477	159.121	-1.0089	0.00012464
TEA003434	6.93036	9.26858	11.111	21.6872	23.5169	20.3676	-1.1903	0.00012478
TEA012446	12.6841	20.9591	23.0573	6.56349	6.86429	5.12545	1.6878	0.00012539
TEA001657	1.35057	1.82988	1.67931	4.80497	6.07704	3.90055	-1.574	0.00012602
TEA019338	2.31589	1.84652	1.47916	0.642641	0.828795	0.891364	1.3319	0.0001269
TEA003319	2.21703	3.33191	3.55648	1.10829	0.563281	1.27808	1.6878	0.0001296
TEA020448	26.7565	21.2239	26.7711	10.4446	13.9421	11.9763	1.1136	0.00013077
TEA029894	2.19996	1.86494	3.13371	1.04483	1.33085	0.626205	1.4711	0.00013156
TEA022559	41.2952	45.6423	38.7252	21.8648	21.2685	21.0986	1.044	0.00013167
TEA016810	1.24468	0.886566	0.585557	3.02523	2.46302	3.17038	-1.5984	0.00013202
TEA005349	1.2471	1.0463	1.08076	0.0388604	0.152738	0.167691	3.0585	0.00013691
TEA030229	6.12314	4.50402	4.97635	2.15998	2.35564	2.43262	1.2395	0.00013713
TEA005974	16.077	16.6035	19.6104	40.3933	37.1384	34.1545	-1.0229	0.0001376
TEA020513	3.46221	2.43625	0.871084	2.17161	0.933555	3.07485	-1.6216	0.00014068
TEA015187	2.22822	1.15728	1.49653	5.41576	4.2129	6.76761	-1.6839	0.00014081
TEA009924	1.95987	1.46324	1.27384	0.13232	0.390057	0.142748	-1.5881	0.00014124
TEA016950	0.82599	1.28699	1.43163	0.669198	0.328779	1.02274	5.5501	0.00014378
TEA010090	3.60857	3.78515	8.4313	8.48413	10.3362	6.43163	1.3755	0.00014457
TEA014395	0.0594871	0	0.0568189	0.132796	0.130487	0.0286523	-4.6854	0.0001447
TEA010451	2.40429	3.09209	1.68672	0.0927573	0	0	3.3351	0.00014723
TEA007971	1.85627	1.9282	1.22566	0.555014	0.598138	0.540808	1.6452	0.00014723
TEA028699	3.73884	3.00988	3.48315	8.1029	7.68292	7.516	-1.1157	0.00014723
TEA025513	3.67477	2.07217	2.63868	2.04152	2.84184	2.93653	3.5873	0.00014973
TEA015843	5.83411	6.53549	7.48477	2.27065	2.8231	2.9995	1.3668	0.0001507
TEA021022	5.12692	5.27363	6.2203	10.8402	15.0915	10.5141	-1.0551	0.0001537
TEA018972	1.42496	1.52952	1.64653	4.73333	4.80225	4.23452	-1.5073	0.00015375
TEA018371	10.2506	10.3227	9.6632	23.8685	18.1584	23.2531	-1.0399	0.00015733
TEA027422	4.20301	12.2388	2.56759	0.837341	2.46833	1.50554	-1.8111	0.00015733
TEA020588	8.6053	10.0454	9.09103	14.7404	20.4864	15.329	1.42	0.00015865
TEA005007	8.08021	7.15495	7.90166	3.45206	4.0423	3.99424	1.0832	0.00015925
TEA024674	2.70407	2.80885	2.95628	0.842607	0.993541	0.981728	1.6616	0.00016289
TEA023535	1.84975	2.20261	1.56393	5.15382	4.59726	5.83598	-1.3978	0.00016426
TEA004172	17.4827	25.8371	15.3716	46.0848	36.4376	43.9251	-1.0297	0.00016537
TEA007063	1.47813	1.48246	4.99136	8.42411	8.31816	10.6026	-1.7286	0.0001657
TEA017534	1.03955	1.21481	2.02701	0.491296	0.448269	0.37858	-1.6979	0.00016631
TEA004943	2.79293	1.58245	1.67228	0.411412	0.565959	0.39945	2.2137	0.00016667
TEA033610	3.50157	3.72818	3.14072	6.97875	8.22326	7.45219	-1.0493	0.00016845
TEA029079	4.71669	2.06293	2.15135	0.0670413	0.263501	0.241081	4.4927	0.00016852
TEA015285	0.609953	2.01257	2.20766	3.51733	3.94172	3.23003	-1.623	0.00017119
TEA003966	2.09612	1.78013	2.13566	4.48654	5.09628	4.07262	-1.109	0.00017221
TEA020643	0.624093	1.47807	1.53601	0.20225	0.0993662	0.130913	3.1397	0.0001744
TEA016577	0	0	0.0568189	0.132796	0.130487	0.0286523	-4.0236	0.00017574
TEA010335	0.891961	0.892208	1.48872	3.53294	4.12896	2.33878	-1.5377	0.00017576
TEA006129	2.40151	2.81438	1.174	0.149665	0.343145	0.161459	3.386	0.00017788
TEA024521	0.836093	1.13989	1.67557	0.84673	0.915202	0.365382	-1.9706	0.00017898
TEA017006	0.647873	0.336489	1.12291	0.087482	0.171921	0.566255	-1.7489	0.00018238
TEA007338	2.68972	3.65679	4.18201	1.24981	2.36167	1.14087	1.4785	0.00018302
TEA018287	2.5642	4.01717	2.29503	6.33454	7.39561	8.11964	-1.2185	0.00018417
TEA003457	29.7119	28.9256	47.4563	12.1979	15.3799	12.6933	1.4679	0.00018429
TEA023027	2.64	2.6296	4.24765	4.4074	4.71664	5.08425	-1.0899	0.00018504
TEA010933	18.8402	15.7472	15.4919	8.02244	6.69697	8.1951	1.1985	0.00018635
TEA025088	3.10685	2.36664	3.29076	5.69143	6.34817	5.14427	3.6719	0.00018764
TEA030806	0.308906	0.278093	0.588947	0.0166846	0.0819719	0.0179994	3.4249	0.00018898
TEA023358	1.72465	2.35721	0.825969	0.551555	0.867138	0.833027	2.6786	0.00018898
TEA016732	16.0931	21.2246	22.5652	19.7284	30.2294	21.8781	1.3917	0.00019188
TEA027199	2.16517	1.78904	3.3263	0.757485	0.822658	0.903196	1.8672	0.00019211
TEA030359	19.2406	21.6848	16.816	9.22935	9.66026	8.87441	1.0847	0.00019211
TEA002173	0.641429	0.666283	0.466933	0.0623605	0	0	3.0434	0.00019399
TEA031515	3.82649	3.57728	3.52335	7.90534	9.04344	7.42046	-1.0803	0.00019545
TEA014264	4.87754	4.48108	4.26453	9.81771	9.37083	10.364	-1.0444	0.00019917
TEA001447	5.60251	3.49176	3.74546	3.11248	5.73438	4.05728	-1.1775	0.00019917
TEA006240	4.38794	5.84355	5.75274	1.86866	2.14965	2.16342	1.4452	0.00019999
TEA029753	3.26076	0.521095	3.26057	2.28617	3.07841	2.55767	-1.7701	0.00020114
TEA009154	7.57198	9.83173	3.69112	0.985925	0.376746	0.41363	3.6493	0.00020254
TEA009246	13.171	11.7372	14.2978	22.2587	21.4515	23.6746	1.2001	0.00020298
TEA025490	5.19985	5.54348	7.70809	2.43899	2.28763	2.00927	1.4423	0.00020702
TEA032727	2.15702	1.54042	1.86931	0	0	0	4.5981	0.00020732
TEA019083	2.73175	2.42378	2.26874	0.5533	0.815514	0.54716	2.0356	0.00020977
TEA005200	7.31444	7.80827	5.73419	3.42796	2.38292	4.13085	1.1387	0.00021155
TEA024281	2.44421	2.67494	1.73994	8.62821	4.76026	7.93481	-1.2747	0.00021326
TEA029923	0.580296	1.59307	1.04171	3.59324	3.66273	2.7171	-1.5488	0.00021624
TEA027498	18.5904	19.3935	14.3513	9.44974	7.70084	9.39417	1.0536	0.00021789
TEA021580	8.68888	7.08522	6.74504	4.15034	3.15437	3.58687	1.1193	0.0002181
TEA001752	3.20984	2.15743	3.49075	0.5609	0.901872	1.04517	1.888	0.00022348
TEA021320	0	0	0.0568189	0.132796	0.130487	0.0286523	-4.4001	0.00022562
TEA013671	7.46358	5.35776	7.62253	2.76742	4.66358	3.03029	1.044	0.00022565
TEA002954	23.0978	20.4429	37.8381	55.7103	60.1357	56.1865	-1.0135	0.00022609
TEA005552	29.3812	27.674	23.3255	14.3157	11.286	15.0846	1.0536	0.00023024
TEA018068	17.0751	9.51857	22.6086	2.31241	4.98287	1.53179	2.5602	0.00023422
TEA025029	37.3036	38.8717	12.7879	124.716	75.1819	115.869	-1.7494	0.00023639
TEA009212	0.321734	0.371335	0.6196	1.91152	1.73598	1.74971	-1.9739	0.00024402
TEA031715	90.7016	72.0102	117.187	34.6977	55.36	40.7089	1.1715	0.00024663
TEA007463	3.30886	3.2012	2.64261	7.06985	7.61833	6.63462	-1.1421	0.00024801
TEA003565	16.954	16.4442	8.62087	69.2851	38.1912	68.5747	-1.9947	0.00025052
TEA017144	3.5974	2.05795	1.98801	1.47839	1.82622	1.68602	2.0008	0.00025075
TEA032047	1.97695	2.72685	1.32005	0.498884	0.686289	0.430558	2.6358	0.00025223
TEA021086	4.27523	4.85464	1.77195	2.60315	1.47271	2.41116	1.1918	0.00025721
TEA007158	6.11985	5.43791	7.4761	2.38948	2.40661	2.51333	1.4497	0.00025861
TEA003584	6.57647	10.4459	7.74659	3.00029	3.32933	3.34834	1.4344	0.00026021
TEA022111	0.687373	0.49088	0.335075	1.74029	2.05203	2.36557	-1.9483	0.00026125
TEA010391	2.05243	2.42944	2.15095	5.83924	6.42164	5.33988	-1.3299	0.00026126
TEA021657	25.2102	19.3252	20.0951	9.61163	9.87374	9.07293	1.2282	0.0002615
TEA025863	9.14315	6.60188	4.70262	1.80673	1.68653	1.72171	2.0477	0.00026189
TEA020205	0	0	0.0568189	0.132796	0.130487	0.0286523	-4.5537	0.00026381
TEA021380	0.863516	0.931476	1.46789	0.188354	0.407172	0.162558	2.2784	0.0002641
TEA020991	2.32912	1.768	3.41584	0.580615	0.570516	0.234888	2.5119	0.00026781
TEA020990	1.72589	1.47974	1.80431	0.665845	0.567028	0.407046	1.6848	0.00026986
TEA012325	5.73937	5.96176	7.23466	3.006	2.86141	1.92546	1.3559	0.00027086
TEA031868	0.169185	0.753174	0.502691	0.234976	0.461779	0.337991	-2.6265	0.00027448
TEA024519	5.57964	7.48631	7.45459	6.71796	9.43898	12.0512	-1.3371	0.00027582
TEA004338	14.0269	14.2335	11.9803	6.79885	5.84148	7.58265	1.0648	0.00027672
TEA006924	2.44109	2.16461	1.28993	4.96842	6.11434	5.67217	-1.4256	0.00027672
TEA024220	12.1189	7.21741	13.6298	1.7455	4.84528	3.71904	1.7511	0.00027689
TEA021404	0.563949	0.67953	0.86016	0.511727	0.359161	0.197162	-2.1869	0.00027755
TEA003274	5.53499	4.41238	5.91222	1.66858	1.02473	1.46256	1.9959	0.00028226
TEA012671	1.32784	1.86205	1.06442	3.41562	4.17545	3.74281	-1.3301	0.0002829
TEA002014	13.9233	10.6778	13.6284	5.9043	6.44283	7.14063	1.0417	0.00028453
TEA021748	5.27591	3.43544	4.86937	3.71671	4.04841	4.44475	1.6981	0.00028675
TEA024737	1.28414	1.14138	0.96371	2.84228	4.35261	2.52243	-1.4349	0.00028702
TEA009008	2.00181	2.33352	2.71785	4.75734	6.17966	5.36551	-1.134	0.00029173
TEA023880	0.176105	0.0457321	0.0190769	0.445862	0.175243	0.288599	-2.7599	0.00029227
TEA019587	4.03672	3.97993	2.43101	1.16406	0.980413	2.19123	1.8598	0.00029467
TEA004663	1.47519	1.36209	1.06536	0.846577	0.489325	0.429784	-1.6532	0.0002959
TEA006212	11.2451	8.87743	11.779	4.72163	7.89338	3.76045	1.044	0.00029611
TEA013801	2.0071	1.92625	5.82317	11.1353	15.4051	9.09542	-1.8028	0.00029671
TEA018805	0.579945	0.860596	2.75227	1.23058	0.94047	1.18005	-2.4719	0.0002988
TEA003722	7.60063	5.20622	6.15725	14.056	13.9869	15.0192	-1.1126	0.00030778
TEA008832	0.810895	1.03252	0.702735	2.2676	2.74876	2.24053	-1.4287	0.00031073
TEA009255	0.626186	0.775537	1.16881	0.312198	0.210903	0.0842001	2.1543	0.00031123
TEA032870	8.47841	8.58948	7.07539	16.5365	20.9986	20.0353	-1.1758	0.00031127
TEA029706	16.7966	14.2804	20.273	7.94937	11.3415	6.73467	1.0577	0.00031425
TEA019529	0.748365	0.777363	0.648545	2.62733	2.51544	2.61635	3.7642	0.00031493
TEA007107	2.44452	2.58903	3.44769	1.32033	1.18289	0.25136	1.7035	0.00031767
TEA028986	0.337534	0	0.0568189	0.132796	0.130487	0.0286523	-2.5297	0.00032114
TEA023631	12.4743	11.1606	10.1529	5.77859	5.48478	6.02174	1.0404	0.0003244
TEA022176	1.80601	3.03045	2.92958	0.637801	1.17968	0	1.741	0.00032865
TEA026444	2.80564	1.30452	2.19985	4.95744	4.70104	6.4224	-1.286	0.00032926
TEA010644	0.727134	0.671387	0.420097	0	0	0	-2.2297	0.00033037
TEA007343	2.04398	1.74101	2.05476	5.23291	4.65374	5.46663	-1.3255	0.00033732
TEA008554	5.63514	6.1156	3.79018	12.3563	9.19529	11.7618	-1.0246	0.0003374
TEA008527	6.85616	6.02616	9.23242	1.70914	4.11456	2.1204	1.5585	0.00034168
TEA002226	1.62114	0.955758	1.6707	0.28398	0.20928	0.459538	2.2127	0.00034386
TEA027902	0.484756	1.51062	1.82042	1.70187	1.54363	0.706146	-3.1869	0.00034774
TEA010896	0.562557	0.486963	0.541689	0.0759618	0.273682	0.163896	-2.1993	0.00034902
TEA016794	5.50046	4.1191	4.98849	9.98359	11.7108	11.3666	-1.1061	0.00035076
TEA008784	0.614191	1.82283	1.5968	5.26038	4.61008	4.83134	-1.7905	0.00035156
TEA005673	0.568236	0.674576	0.211047	2.49916	2.77881	2.5542	-2.3418	0.00035273
TEA023520	3.12907	2.53931	3.81333	0.158444	0	0	2.3132	0.00035458
TEA019833	2.90042	3.01281	1.91823	0.927573	0.774723	1.0507	1.6387	0.00035495
TEA026985	0.343964	0.153125	0.212918	2.26919	1.01706	2.01853	-2.8417	0.00035497
TEA001360	0.466876	0	0.0568189	0.132796	0.130487	0.0286523	-2.2408	0.00035516
TEA018528	0	0	0.0568189	0.132796	0.130487	0.0286523	-5.1623	0.00035865
TEA030455	2.11043	2.89937	2.5369	5.07431	8.4004	7.37824	-1.3865	0.00036373
TEA014949	5.00867	4.78233	3.81446	10.6981	9.42459	11.3201	-1.1349	0.00036511
TEA020164	0.636412	0.396643	0	0	0	0	-2.6551	0.00036781
TEA014181	1.06508	1.73169	3.8526	3.77486	2.58623	3.17567	-1.4566	0.00037006
TEA030589	0.335326	0.17416	0.339032	1.99227	1.06779	2.05158	-2.5346	0.00037099
TEA033057	8.54383	6.97973	16.6209	0.324469	0.495951	0.544505	-1.1883	0.00037105
TEA022084	1.25737	1.30609	0.871725	0.977945	1.08105	1.16491	2.8573	0.00037552
TEA000026	1.07217	0.464047	1.70345	3.69174	8.32198	6.79396	-2.4725	0.00037965
TEA027334	13.0626	15.5409	14.0845	15.0131	19.7096	16.3732	1.1555	0.00038078
TEA020721	6.9519	7.34265	3.49327	2.69781	1.81376	1.55843	2.432	0.00038287
TEA033831	3.62465	1.43433	3.44034	2.37726	3.43516	3.16803	-1.2869	0.00038361
TEA029209	0.405799	0.43985	0.351672	0.0428829	0.0561827	0.0771037	2.8383	0.00038377
TEA030998	1.96652	1.86763	1.70422	0.660052	0.559113	0.712067	1.5911	0.00038848
TEA015797	0.113918	0	0.0568189	0.132796	0.130487	0.0286523	-3.7784	0.00038848
TEA012366	0.538194	1.67715	0.893948	0.472368	1.60668	0.489993	4.6648	0.00038935
TEA016527	17.5495	19.3169	41.6237	2.5942	3.52949	1.29167	3.4792	0.00039022
TEA020882	3.94331	4.09611	3.53416	4.56007	5.23201	5.44965	-2.1262	0.00039126
TEA007325	3.99299	4.3917	2.91758	4.63053	3.24109	7.04836	1.8603	0.00039758
TEA027716	0.730668	0.827979	1.20885	1.47544	1.17216	1.49011	-2.9222	0.00039983
TEA009749	0.166477	0.0494079	0.0206102	0.635843	0.511186	0.602804	-2.8128	0.00040023
TEA014283	1.66544	2.24429	1.65784	4.44905	3.83417	4.7013	-1.1468	0.00040098
TEA009411	1.39113	2.55289	3.21486	5.22204	7.01388	6.28202	-1.2979	0.00040916
TEA009993	1.30815	2.37796	1.54304	4.32764	4.62842	4.44635	-1.2767	0.00041097
TEA028019	4.53254	2.63657	4.50407	0.832355	2.06875	0.633846	1.8103	0.00041691
TEA024842	1.3482	1.00962	0.951	2.61639	3.56929	2.95959	-1.3886	0.00041691
TEA022953	176.211	162.396	106.645	48.6071	47.9871	71.2919	1.5929	0.00042499
TEA009157	4.30755	5.92208	6.36804	12.8304	12.103	13.8415	-1.1532	0.00042796
TEA020785	4.19697	6.10344	4.88419	0.680058	1.52738	1.99133	1.9307	0.00042985
TEA002074	0.202649	0.390931	0.401415	0.0234545	0	0	5.4655	0.00043213
TEA030803	11.5821	10.7318	10.9797	4.53758	7.31566	4.13475	1.1413	0.00043343
TEA011662	0.547118	0.324753	0.474141	0.0316616	0	0	5.4639	0.00043369
TEA004804	0	0	0.0568189	0.132796	0.130487	0.0286523	-5.4878	0.00043369
TEA010823	1.02179	0.758133	0.822252	3.19307	2.35315	2.48784	-1.5561	0.00043768
TEA028783	9.37808	6.75329	8.42635	3.54258	4.27486	3.41946	1.2243	0.00043983
TEA015106	2.31412	1.87933	1.78667	0.63063	0.97136	0.809036	1.3892	0.00044599
TEA004540	1.17039	1.62099	2.50188	0.316074	0.0621152	0.0681963	2.675	0.00045413
TEA024882	23.5155	24.4268	16.8106	11.1938	7.28419	11.1163	1.2013	0.00045413
TEA008776	3.69086	1.98928	2.53471	0.902718	0.887017	0.791258	1.7422	0.00045442
TEA028792	2.80089	3.19097	2.89709	0.512403	1.72625	0.868658	1.6071	0.00045564
TEA027540	8.97534	9.00438	6.91393	10.4413	8.12224	9.4538	-1.2806	0.00045898
TEA015960	17.3479	14.4161	9.82218	5.15345	4.69553	5.05414	1.557	0.00045945
TEA010822	2.0388	2.54136	0.971769	4.95536	4.17937	5.96954	-1.364	0.0004595
TEA028720	3.23884	3.6737	2.87135	1.3271	1.89675	2.4729	1.4218	0.00045959
TEA026109	0.880395	0.997646	0.346802	3.37185	2.42118	3.77747	-2.0263	0.00046561
TEA010551	1.43753	1.8595	3.31427	5.75736	6.24021	4.31455	-1.2331	0.00046801
TEA001047	3.72582	2.84271	2.65737	6.78511	6.37836	7.86735	-1.1173	0.00047088
TEA013961	1.68912	1.26493	2.17871	0.47738	0.53162	0.480666	1.853	0.00047326
TEA008565	5.09421	4.08328	3.85854	8.93687	11.4318	8.62443	-1.0743	0.0004744
TEA023792	0.257441	0.80225	0.223103	1.04286	0.512363	1.01254	-1.5993	0.00047519
TEA012041	5.19509	5.85371	5.01722	2.63951	2.80389	2.52043	1.0898	0.0004783
TEA022319	11.1987	9.627	10.7176	13.2986	12.4324	13.5575	-1.014	0.00047902
TEA012135	3.17589	2.6296	4.24765	4.4074	4.71664	5.08425	1.5644	0.00048095
TEA026253	198.088	232.423	164.174	101.997	83.9493	116.987	1.0466	0.00048378
TEA027399	1.02824	1.06808	0.703489	3.50759	3.05884	2.8853	-1.6766	0.0004846
TEA002407	1.50681	1.9565	3.6273	0.237375	0.299887	0.365829	3.036	0.00048816
TEA025623	0.944684	0.981289	0.433418	0.0450212	0	0	4.179	0.00049596
TEA030857	8.68954	6.09088	8.63251	3.86345	3.74123	3.14103	1.0832	0.0004971
TEA008738	148.346	253.379	134.498	34.6408	23.3681	43.7316	2.4719	0.00049903
TEA015091	0	0	0.0568189	0.132796	0.130487	0.0286523	-5.4768	0.00049947
TEA016678	1.23992	0.965975	0.302213	0.0941771	0.092539	0	5.5709	0.0005016
TEA010680	0.702834	0.669229	0.507573	4.3181	3.68348	5.1191	2.8735	0.00050779
TEA004953	0.580884	0.643618	0.201361	0.0313746	0	0	5.577	0.00051569
TEA018969	0.903731	0.296447	0.865629	0	0	0	4.2984	0.00052243
TEA022351	2.68364	2.36095	2.42061	5.94583	5.10121	6.0075	-1.1213	0.00052707
TEA018050	3.08269	2.20837	3.40847	0.746386	1.63605	1.05296	1.4185	0.00052931
TEA030020	0.623757	0.613826	0.910413	0.744732	0.313619	0.344322	-1.5964	0.00052931
TEA021334	0.325479	0.169046	0.188044	0.219747	0.129555	0.0474127	-2.4122	0.00052931
TEA016626	2.7	3.57301	3.30145	0.809067	1.67832	1.06678	1.41	0.00053313
TEA023317	1.61458	1.98773	1.86563	0.678273	0.71408	0.44426	-1.297	0.00053435
TEA032532	3.84311	2.49167	2.65993	6.8332	6.34475	6.62775	-1.067	0.00053526
TEA025689	3.78691	1.74112	2.8514	0.452666	0.790742	0.705376	2.1764	0.00053685
TEA006245	0.144933	0.15055	0.0502407	0.7515	0.78458	0.70938	-2.6129	0.00054593
TEA008307	1.47519	1.36209	1.06536	0.846577	0.489325	0.429784	-1.3207	0.00054933
TEA015373	10.6414	12.8961	10.5817	4.69758	5.21321	6.20055	1.1572	0.00055227
TEA003797	10.9969	16.4718	11.6888	4.08553	5.51384	6.37226	1.3719	0.00055368
TEA015309	37.9039	39.929	28.2422	18.0582	15.6449	21.0656	1.0275	0.00055382
TEA001862	11.8203	10.4747	12.7033	5.73509	7.84163	4.75702	1.0116	0.00055914
TEA025028	40.5914	37.6758	38.014	21.2169	20.5351	21.4011	1.0147	0.00055973
TEA012074	7.12406	6.35292	9.31898	17.3152	16.158	17.6224	-1.0973	0.00056404
TEA007501	0.459009	0.303415	0.108487	0.0253554	0	0	-2.1957	0.00056683
TEA016507	6.24236	2.75089	7.04903	1.17495	0.903536	0.771549	2.5558	0.00056687
TEA008105	0.504433	0.523979	0.692153	1.805	2.87793	1.69006	-1.81	0.00056687
TEA017249	4.70429	8.52756	4.15675	0.224195	0.220295	0	3.181	0.00057294
TEA007696	4.40085	4.14281	4.40976	10.2136	9.92643	9.17535	-1.1047	0.00057365
TEA019212	41.432	36.5524	28.4575	19.0499	12.1348	19.9842	1.1258	0.00057454
TEA000247	2.122	1.27613	1.64538	4.34323	8.0019	5.56402	-1.7498	0.00057588
TEA023114	22.4941	25.2514	11.0123	3.96457	3.01596	3.24224	2.604	0.00057924
TEA027587	0.646851	0.149315	1.43257	0.582294	0.343299	0.376908	-1.7588	0.00057927
TEA032417	2.33484	3.28591	2.51295	5.91899	6.32569	6.81332	-1.1514	0.00059052
TEA027920	59.1098	53.4562	43.7695	29.4307	15.6009	31.1929	1.1024	0.00059087
TEA005800	1.73075	3.03566	1.45072	4.71237	4.65299	4.95973	-1.1211	0.00059268
TEA025137	0	0	0.0568189	0.132796	0.130487	0.0286523	-4.4383	0.00059401
TEA013936	4.47411	2.93149	2.92291	1.28263	2.68503	0.721933	1.7525	0.00060027
TEA026806	0.144606	0	0.0568189	0.132796	0.130487	0.0286523	-3.6101	0.00061035
TEA012010	0.382917	0	0.0568189	0.132796	0.130487	0.0286523	-3.0142	0.00061175
TEA012950	3.8978	4.00063	2.85512	1.99249	0.443282	1.46004	1.5275	0.00063279
TEA011566	2.52393	2.78706	2.50256	5.85815	5.0322	6.26017	-1.0623	0.00063348
TEA000035	3.1157	4.45009	2.78449	1.02548	0.697602	0.850996	2.0837	0.0006353
TEA027318	13.6551	11.2617	12.2564	7.02079	6.77922	5.63956	1.0097	0.00063909
TEA018443	1.10243	0.89067	2.9723	1.88557	2.63288	1.49885	-2.0935	0.00063909
TEA000632	12.4222	12.1965	7.71759	4.09002	4.65106	4.56106	1.3614	0.00064431
TEA002986	83.4452	93.0829	64.5153	41.9412	32.9468	46.2373	1.0662	0.00064436
TEA004175	0.941469	0.684565	0.652713	0.610205	0.599591	0.329146	-2.1084	0.00065014
TEA022331	2.04866	2.3215	1.1298	6.18643	3.95371	5.20893	-1.4035	0.00065151
TEA013407	2.3886	1.90858	1.43307	5.35898	2.77915	4.65715	3.6654	0.00065317
TEA018801	3.14131	2.13785	1.50196	5.32406	4.68532	6.0592	-1.1712	0.00066178
TEA016432	1.73668	1.3315	1.82754	0.301503	0.460847	0.614385	1.8976	0.00066621
TEA018895	1.15301	1.29351	0.519594	0	0	0	3.2918	0.00068408
TEA003207	5.34537	7.37299	6.07526	2.69781	1.81376	1.55843	1.472	0.00069039
TEA028387	18.2141	15.2354	12.8354	8.50447	6.79208	8.8395	1.0108	0.00069197
TEA028631	3.31724	4.2872	3.37619	8.56267	7.79959	8.09119	-1.0789	0.00069847
TEA023313	2.88551	1.74844	2.44854	2.09426	2.63211	1.73388	-1.0157	0.00070574
TEA003805	3.59065	4.12941	0.833495	0.0519476	0.051044	0.0560412	5.8367	0.00070626
TEA030618	4.55671	3.39825	4.05017	0.56796	0.0930135	0.204239	1.1347	0.00071047
TEA011835	2.90227	2.62151	2.62451	7.05407	6.09425	5.36332	-1.1732	0.00071347
TEA028058	2.51786	2.04131	2.87387	7.41334	5.23107	6.97771	-1.3361	0.00072038
TEA029571	0.995906	1.56082	0.847927	0.283109	0	0	2.1708	0.00072101
TEA024741	0.537567	0.0827255	0.310576	1.09688	1.0144	1.13111	-1.7389	0.00072295
TEA017245	10.8025	9.07892	8.17017	21.6412	19.7794	20.9433	-1.0789	0.000723
TEA029009	5.94353	5.53073	5.72307	2.94269	2.79293	2.20057	1.1912	0.00072367
TEA011408	1.61968	0.112163	0.0935762	0	0	0	3.0627	0.00072407
TEA011010	3.08138	4.3647	7.5256	0.283689	1.17077	0.734508	2.8527	0.00072494
TEA026224	0.878704	1.20614	0.815892	0.508504	0.649557	1.04229	-1.3862	0.00072766
TEA022486	27.6594	17.4045	20.9738	10.4144	12.1388	10.5378	1.0706	0.00073018
TEA019708	6.98334	6.75709	5.43011	2.01509	2.97005	3.80429	1.1996	0.00073458
TEA030119	1.20024	1.55297	1.13139	0.614153	0.184394	0.588934	1.5485	0.00073551
TEA009501	9.07979	9.23513	12.2948	21.3535	20.7813	23.0363	-1.0218	0.00074114
TEA030878	3.14773	2.7507	3.72376	7.52921	8.35286	8.45601	-1.1851	0.00074735
TEA029015	5.91403	4.93469	6.8896	6.06781	6.86915	5.61386	-1.0603	0.00074764
TEA023781	0.820208	1.04132	1.26365	1.32903	1.52356	0.876186	5.2471	0.0007575
TEA013488	3.09171	2.81625	2.67933	6.58964	6.85368	7.10893	-1.185	0.00076276
TEA011289	47.4162	28.7427	45.0405	18.7797	22.9218	18.2394	1.0877	0.00076712
TEA027982	5.18252	5.58649	5.76237	4.67409	6.85027	8.88835	1.2655	0.00077007
TEA023638	7.27441	3.59111	5.18061	0.991985	1.94946	1.44786	1.9468	0.00077538
TEA030795	2.93424	1.65844	3.06639	0.769113	1.51147	1.31373	1.6127	0.00078531
TEA014655	2.49348	1.8283	1.99141	1.50522	1.47904	2.52121	-1.2123	0.00078849
TEA019087	0.520625	0.579427	0.612318	0.0903854	0	0	3.5116	0.0007899
TEA018688	6.56558	5.62395	4.94676	2.89782	2.47686	3.31889	1.05	0.00079307
TEA005656	10.8397	10.3215	12.2643	5.54981	7.28102	4.70419	1.0088	0.00079623
TEA011107	0.902048	0.511092	1.06599	2.45821	2.90507	2.54441	-1.6064	0.00080563
TEA018449	8.08	13.0686	16.8967	27.27	34.6439	23.2397	-1.0863	0.00080614
TEA024309	1.00516	2.43625	0.871084	2.17161	0.933555	3.07485	4.8336	0.00081302
TEA015075	3.88055	4.36683	3.92344	4.52536	5.54661	4.31669	1.9527	0.00081941
TEA005133	12.4331	11.0137	11.7045	5.47114	4.52185	7.50197	1.0726	0.00082802
TEA006151	8.27943	4.70817	6.65136	2.79084	3.17529	2.5882	1.2715	0.00083093
TEA005431	7.89008	7.82115	9.18201	3.98153	4.48655	3.86182	1.0875	0.00083193
TEA033832	13.5167	14.8988	10.2304	33.044	22.8835	33.5328	-1.1384	0.00083193
TEA003783	0.64179	0.999988	0.625709	2.8598	4.0022	3.17865	-1.9647	0.00084002
TEA002326	0	0	0.0568189	0.132796	0.130487	0.0286523	-5.0634	0.00084315
TEA011105	0.263902	0.365504	0	0	0	0	-2.9656	0.00085912
TEA024026	8.98606	12.6417	4.2923	1.20383	0.80019	0.821233	3.6193	0.00086306
TEA009782	0	0	0.0568189	0.132796	0.130487	0.0286523	-4.3856	0.00086803
TEA011903	0.775321	0.381488	0.459725	0	0	0	3.9535	0.00088938
TEA030571	20.5928	21.6942	15.2114	25.2708	23.2273	29.362	-1.5948	0.00089071
TEA020918	4.37427	4.65145	1.94032	11.7235	7.69076	11.7777	-1.4314	0.00089512
TEA009098	0	0	0.0568189	0.132796	0.130487	0.0286523	-4.3742	0.00090018
TEA003738	0.434053	0.424351	0.619554	0.0827436	0.0203261	0.11158	2.8327	0.00090042
TEA019233	0.484375	0.349405	0.233204	3.04133	1.55312	4.02186	-2.9486	0.00091041
TEA010568	2.75724	3.39168	2.70388	2.29264	2.48382	2.53673	-1.5074	0.00091146
TEA011055	0	0	0.0568189	0.132796	0.130487	0.0286523	-5.386	0.00092126
TEA012680	6.48615	5.48292	5.03952	1.95701	2.56396	3.32323	1.1889	0.00093421
TEA015737	0.328609	0.312897	0.830601	0	0	0	5.0738	0.00093547
TEA024913	1.72276	1.70004	0.783811	0.244255	0.171433	0.33879	2.5519	0.00093665
TEA017910	3.01352	3.80107	2.64026	2.14636	2.31993	2.19973	-1.0144	0.0009402
TEA012628	5.95368	5.09302	7.8405	2.41177	3.62443	2.44878	1.2294	0.00094578
TEA006687	1.08976	1.34259	1.09814	3.05934	3.24823	2.43656	-1.2283	0.00094765
TEA000877	0.357296	0.259798	0.309638	0.95526	1.32264	0.749482	-1.6279	0.00094779
TEA016858	5.1674	6.07519	8.58991	2.74026	3.79582	2.58668	1.1956	0.00095154
TEA030505	0.809568	0.961072	1.16931	1.09316	0.890003	0.808663	-2.2753	0.00095154
TEA000237	0.0652824	0	0.0568189	0.132796	0.130487	0.0286523	-5.1241	0.00095154
TEA029132	14.7648	13.3537	12.1335	15.9666	15.7733	14.147	1.0164	0.00095258
TEA015991	2.31458	1.75616	1.48259	4.63098	3.44487	4.13395	-1.0647	0.00095258
TEA031771	0.785639	0.116583	0.875376	0	0	0	2.4968	0.00096073
TEA010345	1.50691	1.58866	1.48133	3.60792	3.49145	3.49908	-1.137	0.00096968
TEA004432	3.50226	2.93385	1.86023	8.909	5.54622	8.32739	-1.3853	0.00097221
TEA019714	2.4046	2.18555	2.03176	5.16259	5.0728	4.86011	-1.1139	0.00097658
TEA014245	2.04587	3.09112	1.93416	0.678075	0.148062	0	2.4056	0.00099371
TEA001011	2.13286	2.62769	1.7624	5.22416	5.60714	5.41908	-1.2371	0.0010152
TEA023291	34.3376	21.8122	31.4732	10.0971	19.3003	10.1269	1.2294	0.0010156
TEA032345	3.57974	3.05997	3.03763	0.70995	0.523201	0.622291	1.3267	0.0010197
TEA013363	5.82107	6.33921	7.62859	7.16174	6.33051	7.01492	-1.0041	0.0010224
TEA020931	1.06703	0.981701	0.898282	2.54404	2.83957	2.558	-1.3537	0.0010319
TEA013104	1.46316	1.44749	1.14724	1.52411	2.2464	2.13139	-1.5566	0.0010331
TEA009200	2.00775	2.67494	1.73994	8.62821	4.76026	7.93481	-1.6596	0.0010354
TEA025788	0.198118	0.297259	0.495999	0.374524	0.280389	0.423278	-2.6129	0.0010459
TEA023838	16.8452	26.459	18.3585	8.72618	7.88357	8.65538	1.3648	0.0010562
TEA012913	0.721651	0.107088	0	0	0	0	-2.1251	0.0010562
TEA019232	115.309	127.907	86.7405	574.052	318.101	692.102	-2.1956	0.0010582
TEA006137	3.32179	2.0703	3.45446	7.15552	6.75106	6.38729	-1.1303	0.0010608
TEA011132	1.29069	1.22412	1.02127	1.63673	1.2062	1.81476	-1.5176	0.0010709
TEA017646	1.5242	1.33587	1.27961	0.347307	0.303347	0.291414	2.2095	0.0010741
TEA024130	1.09326	1.13562	1.06113	2.30291	3.65538	3.55458	-1.4547	0.0010804
TEA016284	1.10243	0.89067	2.9723	1.88557	2.63288	1.49885	-1.943	0.0010809
TEA003723	13.63	5.93395	10.5092	2.27351	3.0318	1.8395	2.1483	0.0010845
TEA007481	0	0	0.0568189	0.132796	0.130487	0.0286523	-3.6155	0.0010958
TEA006186	19.4575	17.8794	14.4842	9.76829	7.21534	9.2299	1.0552	0.0011065
TEA031985	0.351869	0.091376	0.0762339	0	0	0	-1.5415	0.0011065
TEA025631	5.17073	5.0354	2.71663	6.46709	4.29643	7.65462	2.5029	0.0011072
TEA009737	0	0	0.0568189	0.132796	0.130487	0.0286523	-4.5236	0.0011288
TEA021662	0.577205	0.499642	0.166738	2.0654	1.37851	1.72367	-1.9754	0.0011519
TEA019732	117.761	123.221	71.5922	40.731	31.4194	43.4539	1.5102	0.0011536
TEA002353	25.8722	19.3123	25.9148	5.11839	17.0998	5.83727	1.4322	0.001157
TEA020945	3.83723	3.98592	5.05738	1.03628	1.20918	0.412	1.5891	0.0011615
TEA001708	1.17307	1.19144	1.19733	0.337917	0.560316	0.227841	1.7484	0.0011749
TEA015507	5.87008	6.33549	2.48151	0.71917	0.039259	0	2.8474	0.0011778
TEA012616	1.86485	1.43177	1.80348	4.20412	4.15251	3.54329	-1.15	0.0011824
TEA016747	0.495862	0.515076	0.791593	1.73381	1.80753	1.84763	-1.5124	0.0011939
TEA030752	7.16231	6.6702	8.18678	3.20151	3.83397	3.18397	1.1816	0.0011944
TEA027843	0.720998	0.374468	0.187449	0	0	0	-2.2032	0.0011984
TEA029232	1.99564	2.59121	3.17066	2.55997	3.57457	3.12508	-1.2655	0.0012016
TEA004906	0.201327	0	0.0568189	0.132796	0.130487	0.0286523	-2.7669	0.0012051
TEA002775	2.64157	4.23022	3.0523	1.24841	0.525729	0.577198	2.1507	0.0012092
TEA028691	2.78861	3.88277	2.46807	0.0265211	0	0	-1.1777	0.001216
TEA014191	4.26805	1.60632	0.804078	1.0524	1.57576	0.756886	-1.7579	0.001223
TEA025170	8.90148	8.36579	9.55087	20.3475	21.5121	17.6904	-1.0764	0.0012259
TEA002895	5.50032	8.15119	11.6307	16.9337	21.4849	16.2811	-1.0403	0.0012279
TEA030063	0.954618	0.727179	0.606677	0.309364	0.202655	0.166871	-1.8044	0.0012347
TEA000352	5.66371	4.94721	3.79274	13.5572	11.5794	11.7005	-1.279	0.0012429
TEA015375	0.326646	0.0848258	0	0	0	0	-2.1306	0.0012429
TEA008262	0	0	0.0568189	0.132796	0.130487	0.0286523	-3.6692	0.0012433
TEA029425	29.6079	41.0931	30.0327	17.9116	19.5807	14.8185	1.0272	0.0012494
TEA022195	0	0	0.0568189	0.132796	0.130487	0.0286523	-2.636	0.0012495
TEA004880	4.51694	2.47877	3.17587	1.17381	0.882005	0.968353	1.8181	0.0012569
TEA001347	0.429878	0.19846	0.206966	1.12223	1.8632	1.21066	-2.2478	0.0012628
TEA023407	7.26837	5.8077	8.84267	18.4587	22.0429	16.0069	-1.2153	0.0012661
TEA013285	5.42329	2.59317	3.05867	8.15996	11.7872	7.74964	-1.2437	0.0012718
TEA017636	13.1444	13.8516	16.5088	18.1192	19.9575	15.9173	1.2787	0.001278
TEA032103	0.694537	0.594135	0.212434	0.0330999	0	0	4.5053	0.0012796
TEA028476	2.13596	2.94555	1.46808	1.07411	1.90562	1.48062	1.3797	0.0012807
TEA031870	1.22723	0.861994	0.759667	2.05483	2.00978	2.22697	-1.0695	0.001282
TEA004590	1.1452	0.688704	0.940218	0.585991	1.24756	0.526807	1.6741	0.0012863
TEA024049	1.16839	1.11252	0.759407	0.23665	0.465068	0.765897	5.3002	0.0012982
TEA018937	0.0207879	0	0.0568189	0.132796	0.130487	0.0286523	-4.3764	0.0013012
TEA023359	1.32978	0.828784	1.45972	11.42	2.68183	2.63445	3.6831	0.0013031
TEA006267	1.02234	0.455123	0.303763	0.496965	0.348801	0.0957371	-2.4814	0.0013031
TEA022124	18.2086	17.3854	11.3306	41.955	31.3344	51.274	-1.3368	0.00132
TEA005895	0	0	0.0568189	0.132796	0.130487	0.0286523	-5.3355	0.0013222
TEA017896	6.14857	5.08466	7.75988	13.1065	17.0129	10.9045	-1.0362	0.0013246
TEA012544	0.284202	0.19681	0.697833	0.652387	1.35749	0.620997	-2.5946	0.0013305
TEA012615	6.60897	7.22638	8.98303	11.3007	12.6548	10.2455	-1.1151	0.0013311
TEA014777	0.365023	0.23698	0.276793	1.5526	1.27133	1.39579	-2.194	0.001337
TEA014391	1.68496	1.21756	1.39672	0.296764	0.0583204	0.06403	2.7235	0.0013567
TEA028018	3.1316	4.24298	3.36287	3.69542	5.31122	4.70065	1.4114	0.0013567
TEA018119	4.37945	5.63227	3.07238	1.43615	1.61869	1.68602	1.7533	0.0013604
TEA007664	0	0	0.0568189	0.132796	0.130487	0.0286523	-3.0621	0.0013766
TEA031197	0.0440972	0.458059	0.509538	0.41681	0.702102	0.706602	-2.2309	0.0013875
TEA016618	6.05925	5.55876	9.54512	13.8555	18.9566	12.7201	-1.0325	0.0013968
TEA014596	15.2426	8.70635	12.4381	4.74738	6.64292	5.02425	1.223	0.0013979
TEA004110	1.17788	1.39831	0.816615	0.218124	0.267912	0.411797	1.9936	0.0014004
TEA029838	6.58191	5.46956	6.75703	2.46116	2.09591	0.885036	1.4502	0.0014263
TEA005658	38.0794	17.0606	17.3335	1.40232	5.38924	0.773224	3.3629	0.0014417
TEA023563	4.09731	0.935048	4.035	0.301777	0.296528	0.0813896	4.1964	0.0014501
TEA011882	0.1739	0.254536	0.239757	0.0576368	0.0503415	0.0483612	2.1701	0.0014528
TEA026688	2.21763	2.13902	2.74548	5.8392	8.38577	5.05332	-1.3622	0.0014528
TEA000634	20.1649	26.5077	16.3045	8.71586	6.3734	10.1899	1.3903	0.0014564
TEA032889	1.69185	1.87457	1.17295	0.731038	0.448951	0.394323	-1.3626	0.0015104
TEA010633	3.83992	3.93553	6.07867	1.78365	2.73084	1.61096	1.2539	0.0015149
TEA022386	10.5305	13.7744	10.4779	6.24068	5.35591	4.51672	1.1887	0.0015469
TEA014867	1.89326	2.32784	4.12694	3.76091	5.06537	3.77747	-1.5762	0.0015515
TEA011218	2.73617	3.12084	2.88265	0.912793	0.597944	0.547069	1.5801	0.0015535
TEA024627	0.749305	1.02157	1.13638	2.58953	0.456703	3.08012	-1.2721	0.0015536
TEA004274	7.08545	5.03579	11.4497	2.37388	1.48437	1.90907	2.089	0.0015632
TEA027780	1.2213	1.0499	0.291972	0.0341196	0.0335261	0	-3.167	0.0015679
TEA006768	9.23086	7.75867	8.97666	18.1542	15.3142	21.1245	-1.0049	0.0015719
TEA030933	0.32873	0.210134	0.394453	0.0204869	0.0603917	0.0663041	3.9599	0.001593
TEA025515	6.17129	2.08711	3.29595	9.12761	12.1394	8.34164	-1.2826	0.0015961
TEA010224	1.54825	1.93935	2.68347	4.86985	4.71264	5.73121	-1.2447	0.0015964
TEA012476	2.10959	2.56217	1.77195	2.60315	1.47271	2.41116	-1.5606	0.001597
TEA005577	3.06002	4.18568	1.81167	6.62746	5.81273	7.33509	-1.0458	0.0015984
TEA001231	0.39509	0.335782	0.373518	1.30947	1.77278	1.16152	-1.8631	0.0016042
TEA026491	6.63891	6.50434	8.63008	3.1172	2.94286	3.82441	1.2057	0.0016128
TEA002772	1.22615	0.82936	1.4827	2.37953	3.29156	3.26489	-1.2687	0.0016228
TEA011091	0.87629	0.546147	0.759407	0.23665	0.465068	0.765897	4.0297	0.001625
TEA005193	2.09626	3.3652	2.06437	5.27514	5.05696	6.10724	-1.049	0.0016295
TEA008781	1.38955	0.780211	1.66346	1.35229	1.52808	0.437655	1.894	0.0016298
TEA002335	6.55361	8.42942	5.99993	4.09454	2.43689	3.78874	1.0951	0.001636
TEA016178	4.06141	4.57893	2.0603	11.7975	7.8465	13.7662	-1.5677	0.0016371
TEA001204	1.71592	1.54475	0.941792	0.185359	0.546406	0.0999832	2.442	0.001647
TEA013846	127.289	78.8415	121.434	48.5255	70.4403	47.8184	1.0489	0.0016591
TEA011664	12.2216	5.98428	16.2973	26.0044	25.9452	21.5798	-1.0279	0.0016624
TEA014785	0.713579	0.370615	0.220857	0.268415	0.182594	0.222744	-1.4393	0.0016705
TEA014261	0	0	0.0568189	0.132796	0.130487	0.0286523	-4.9406	0.0016705
TEA031662	7.81639	8.77118	3.85662	1.9414	1.22633	0.997328	2.3778	0.0016723
TEA009883	0.469226	0	0.0568189	0.132796	0.130487	0.0286523	5.2591	0.0016923
TEA029961	4.31507	5.9166	7.47901	11.1871	9.20623	10.5601	2.6978	0.0016932
TEA011789	7.20428	3.36755	3.98013	3.28317	3.87127	2.83352	2.222	0.0016933
TEA024434	5.22123	6.05747	8.63825	5.43873	5.50607	4.8598	1.0651	0.0017043
TEA005389	0.0764548	0.476504	0.066257	1.79632	0.973833	2.33881	-2.9558	0.0017187
TEA032088	14.0363	13.5236	4.93615	5.11627	5.98016	4.65366	1.0244	0.0017197
TEA004168	3.49701	3.08213	2.57139	7.38348	8.52047	8.70629	-1.3512	0.0017249
TEA025947	9.32362	5.38833	8.60887	2.80177	4.64237	2.72623	1.2746	0.0017387
TEA023037	0.226027	0.0469571	0.0783515	0.0366244	0	0	-2.6663	0.0017387
TEA014061	4.02601	3.70678	7.85026	10.3784	19.2303	8.15726	1.7495	0.0017395
TEA027878	1.90352	0.768944	0.641521	0.399828	0.753007	0.682948	-1.2408	0.0017414
TEA008796	0.429878	0.19846	0.206966	1.12223	1.8632	1.21066	-2.3859	0.0017431
TEA024165	1.71634	1.11865	1.28325	3.16279	3.93831	3.08848	-1.2311	0.0017646
TEA023159	1.73871	1.76595	1.80815	0.594769	0.615183	0.697923	1.6487	0.0017735
TEA018564	3.25479	3.78895	3.37992	3.228	2.34538	2.96738	2.1533	0.0017788
TEA020550	0.72668	1.06565	0.444531	1.80085	2.72235	2.35373	-1.5316	0.0017891
TEA021310	0.482475	1.25293	0.975615	1.04237	0.576137	0.632541	4.404	0.0018016
TEA024259	2.35914	1.96044	2.67639	5.43857	5.53178	3.80521	-1.0048	0.0018032
TEA007671	9.46252	4.58059	6.2896	1.63747	2.48661	1.20443	1.9471	0.0018068
TEA011476	148.258	96.3805	161.152	56.0003	87.271	53.1022	1.1229	0.0018156
TEA025594	44.4443	34.1342	52.933	17.538	31.0978	13.5707	1.1613	0.00183
TEA007504	0.745256	1.76945	1.38397	5.08908	5.17008	3.53601	-1.7408	0.0018342
TEA005937	3.60484	3.23057	3.85908	7.67363	10.5225	7.16632	-1.1681	0.0018349
TEA008886	5.25774	5.24446	4.97889	2.2568	2.74421	2.6781	1.0871	0.0018434
TEA001445	243.673	152.821	220.923	79.0123	139.018	83.9031	1.1106	0.0018732
TEA017762	0.177996	0	0.0568189	0.132796	0.130487	0.0286523	-2.7684	0.0018796
TEA015668	1379.48	1438.69	871.43	506.243	304.296	616.102	1.4407	0.001899
TEA009560	10.2667	10.3723	9.62853	4.78559	3.91863	4.05642	1.3626	0.0019164
TEA010046	4.35701	4.4787	3.93318	2.31653	1.77041	1.58672	1.2453	0.0019287
TEA025970	0.05751	0.0896077	0.0747586	2.70241	0.709634	1.68388	-4.4576	0.0019292
TEA010718	0.283025	0.440989	0.183956	0.286626	0.0563281	0.123685	-3.0416	0.0019696
TEA015966	0.756542	0.241802	0.630414	0.0235743	0.150568	0.0381481	3.3966	0.0019738
TEA004068	1.25613	1.21481	2.02701	0.491296	0.448269	0.37858	1.8387	0.0019738
TEA031970	4.46434	2.0788	3.46864	0.374163	0.367655	0.269099	2.484	0.0019839
TEA005336	1.5687	2.29874	2.03919	4.53903	3.52346	5.11707	-1.0877	0.0019844
TEA003420	18.7834	15.7174	10.6259	6.83395	5.12284	7.10647	1.5152	0.0019848
TEA004106	0.958903	0.99606	0.930721	0.217527	0.183208	0.427432	2.2541	0.0019871
TEA031988	2.48138	1.64024	2.73687	4.84313	6.64448	6.70349	1.6408	0.0019923
TEA000032	4.48551	6.06451	6.60209	11.479	13.83	12.2591	-1.0561	0.0020121
TEA005472	3.94094	5.28763	3.66431	1.59643	2.28763	2.00927	1.2116	0.0020145
TEA019400	0.93266	0.1384	0.923723	0.539728	0.318204	0.465809	-2.3598	0.0020406
TEA000373	0.863707	0.978736	1.02068	2.67179	2.37529	3.0196	-1.4246	0.0020568
TEA007978	1.97597	1.86594	2.45186	5.27565	5.72015	4.12135	-1.19	0.0020607
TEA005353	2.19841	1.5051	3.20416	5.70763	7.55735	4.41063	-1.2837	0.0020728
TEA001193	11.8495	3.99421	9.38491	0.699354	1.68674	1.44034	2.7918	0.0020762
TEA029610	2.75607	1.71772	2.07	1.19088	1.96421	1.51415	3.45	0.0020778
TEA017513	2.52087	2.51911	2.18462	1.13751	1.44796	0.390457	1.3693	0.0021038
TEA007334	2.83613	1.12931	1.76145	5.24656	10.2353	6.07315	-1.8331	0.0021086
TEA005581	0.187673	0.467869	0.390338	1.85499	1.04583	2.26362	-2.2375	0.0021153
TEA010972	0.806497	0.68067	1.17943	2.98116	2.80893	2.55525	-1.5789	0.0021186
TEA013577	0.846246	0.608564	1.07185	0.0527392	0.155465	0	3.7018	0.0021204
TEA021535	67.6083	58.9584	119.853	14.7577	34.3206	13.9243	2.0478	0.0021209
TEA022502	13.5449	9.84066	13.9094	6.66036	6.7315	5.67974	1.0388	0.0021402
TEA010187	4.82933	8.29335	3.81391	16.9126	11.5957	18.5858	-1.398	0.0021584
TEA002418	5.67671	8.20753	7.84465	3.23183	3.78631	2.81602	1.2226	0.0021699
TEA018240	196.679	135.476	236.81	80.5205	115.951	88.6952	1.0683	0.0021783
TEA026957	3.99097	3.01103	2.80332	1.12318	2.04007	0.954664	1.3387	0.0021867
TEA013238	0.367477	0.22903	0.318461	0.476354	0.351051	0.385419	-2.7575	0.002193
TEA027049	2.92436	3.96442	5.97062	1.08423	1.97291	0.433212	1.9687	0.0022223
TEA026210	0.216372	0.141951	0.148035	0	0	0	3.1563	0.00223
TEA006152	2.7502	2.56269	2.24317	5.73421	5.24811	5.974	-1.0928	0.0022588
TEA000185	1.86565	1.17451	1.6658	0.458032	0.450066	0.247063	2.1018	0.0022618
TEA024075	32.4994	17.7498	22.3076	19.7455	20.4484	17.5678	1.5242	0.0022869
TEA016580	3.00392	1.58416	2.32289	4.98193	4.73838	3.34185	1.5634	0.0022926
TEA026035	48.225	39.0635	76.0105	16.8023	21.3013	22.2475	1.5013	0.0022992
TEA031243	1.49648	1.01221	2.9255	4.34212	5.29168	3.74135	-1.2345	0.0023063
TEA014351	5.39075	7.39575	8.46196	2.96658	4.17551	10.8697	1.3199	0.0023105
TEA024670	2.31626	2.18728	2.22628	3.00253	3.0844	2.46616	-1.1363	0.0023105
TEA005488	19.821	8.11718	33.6859	1.35859	1.36166	1.40703	3.9569	0.0023146
TEA028525	0.397773	0.505005	0.402169	1.21745	1.3722	1.25545	-1.4804	0.0023357
TEA024431	6.96164	5.2592	6.44224	6.21801	6.04588	4.68734	-1.0812	0.002358
TEA006368	0.884389	1.18113	0.547447	3.78728	4.62661	2.98148	-2.0351	0.0023595
TEA001130	2.62229	3.55292	3.43348	7.06634	9.14446	5.23161	-1.0758	0.0023641
TEA002819	4.49927	5.07137	3.48434	10.0049	11.3551	9.37097	-1.1537	0.0023704
TEA031679	0.165765	0.0573962	0.28731	0.984862	1.31963	1.20736	-2.7242	0.0023862
TEA006166	2.16091	2.9278	4.2746	5.80403	4.20718	5.23494	-1.1318	0.0023882
TEA017922	0.917458	0.563142	0.650523	1.89205	1.85914	2.87947	-1.5713	0.0023882
TEA007652	1.55874	1.70009	1.9587	5.93541	4.4672	4.49582	-1.4435	0.002404
TEA007078	17.9789	10.7062	12.29	5.96455	4.75033	6.9087	1.2837	0.0024075
TEA007493	1.77579	2.17012	0.694028	11.2558	4.6014	10.4689	-2.4298	0.0024118
TEA029225	1.04001	1.13056	1.27858	2.54738	2.96518	2.66356	-1.1711	0.0024161
TEA006214	1.1952	1.08633	1.35946	0.242081	0.178403	0.0652896	2.983	0.002418
TEA003751	3.61352	3.75354	2.38846	7.79037	5.85085	9.04664	-1.1448	0.0024201
TEA012590	9.67706	6.84244	7.32698	3.65873	5.59537	2.61158	1.091	0.0024213
TEA009946	2.03492	2.29157	2.19201	0.847436	1.1355	1.14693	1.134	0.0024345
TEA008286	3.31132	2.5635	1.73261	0.961743	0.223819	1.03753	1.8347	0.0024372
TEA020671	0.577103	0.899198	0.656416	2.98067	1.63669	2.1437	-1.5918	0.0024454
TEA019065	0.120548	0.125219	0.731281	0.585991	1.24756	0.526807	-2.5231	0.0024663
TEA026882	1.77258	2.28317	1.96627	0.631885	0.395115	0.495767	2.0548	0.0024692
TEA002791	1.03976	0.738982	1.23305	0.177345	0.0871304	0	2.6339	0.0024698
TEA004649	1.22852	1.27613	1.64538	4.34323	8.0019	5.56402	-1.8391	0.0024854
TEA028954	0.200736	0	0.0568189	0.132796	0.130487	0.0286523	-2.6398	0.002488
TEA003656	1.77015	1.12697	1.53404	4.44119	4.00028	3.64329	-1.3771	0.0024911
TEA007448	12.2948	3.31907	14.2667	0.450212	0.201082	0.264922	3.7117	0.0024928
TEA017460	0.597471	0.661997	0.276148	7.87399	6.215	9.19076	-1.5762	0.0025046
TEA006144	0.172603	0.298818	0.0997201	0.512742	0.183208	0.427432	-3.2107	0.0025605
TEA025494	2.69967	2.10321	2.97764	0.795348	1.17227	0.643518	1.6537	0.0025689
TEA020880	1.04178	1.14978	0.945144	2.74309	2.3023	3.02091	-1.0634	0.0025728
TEA003406	8.22739	7.12183	6.39871	18.0314	12.7635	16.871	-1.0619	0.0025939
TEA032303	3.29538	4.30834	4.08678	8.74602	8.4582	8.54137	-1.0647	0.0025966
TEA013374	0.0823998	0.0855927	0.178522	0.400551	0.491979	0.396106	-2.7693	0.0026239
TEA021228	1.8706	2.27545	3.15686	4.84566	5.83905	4.75424	-1.0075	0.0026501
TEA000211	1.14801	1.00903	0.688764	0	0	0	4.3537	0.0026784
TEA007399	0.0572451	0.118927	0.099219	0.0927573	0	0	-3.62	0.0026867
TEA029127	0.438496	0.28468	0.285006	1.28782	2.61519	1.01882	-2.1357	0.002689
TEA009607	5.7472	1.70569	5.7366	0.249442	0.857861	0.403648	3.2037	0.0027047
TEA011424	4.28659	5.8556	4.32549	9.89539	10.4245	10.3672	-1.0065	0.0027083
TEA007211	1.84731	2.2844	2.74442	1.78173	2.1359	1.72992	-1.9465	0.0027285
TEA025821	2.05973	1.4639	0.983837	1.74438	1.8387	1.23175	2.0548	0.0027539
TEA027324	0.187422	0.243356	0.152272	0.142355	0.0233132	0.102382	-1.5483	0.0027539
TEA003043	0.742942	1.20047	0.42923	0	0	0	3.3892	0.0027583
TEA012624	3.3387	2.40838	2.41114	6.76235	8.12133	7.05883	-1.3008	0.0027647
TEA005243	0.42388	0	0.0568189	0.132796	0.130487	0.0286523	-2.8811	0.0027652
TEA012008	144.762	88.3191	98.5724	46.362	59.6346	47.9259	1.1836	0.0027752
TEA031823	8.25322	7.60705	8.15975	16.2926	12.7704	8.606	1.2875	0.0027773
TEA005625	1.16138	1.27735	1.74652	3.29323	3.61665	3.31391	-1.2177	0.0027807
TEA004022	1.38012	0.931842	1.22594	0.223629	0.659218	0.150782	1.8693	0.0027918
TEA033617	0.787684	0.607056	0.30828	2.59383	1.35527	2.68719	-1.8919	0.0028407
TEA007213	1.74894	0.932907	1.35181	0.536145	0.3763	0.123942	2.0361	0.0028614
TEA025129	24.526	15.637	31.7798	7.16482	12.2969	7.72944	1.4772	0.0028681
TEA018097	1.47356	0.588716	2.1611	0	0	0	3.9961	0.0028814
TEA028383	6.33143	5.08205	8.0641	3.38086	4.31485	1.92845	1.0949	0.0028838
TEA028849	3.43314	1.86413	4.05711	1.01144	4.22383	1.31846	1.6213	0.0028971
TEA021045	0.813093	0.686237	0.572519	0	0	0	3.304	0.0029026
TEA023228	0.865198	0.727538	0.678385	1.13489	0.95116	0.720192	-1.5999	0.0029281
TEA031979	1.82934	1.72747	0.288242	0	0	0	-1.9195	0.0029344
TEA012728	14.66	13.0805	1.14015	0.101514	0	0	6.1821	0.0029479
TEA021677	2.44109	2.16461	1.28993	4.96842	6.11434	5.67217	-1.3214	0.0029485
TEA020986	0.868128	1.23242	1.22881	0.375113	0.414662	0.278213	1.7194	0.0029492
TEA026512	2.17331	2.3704	2.70742	2.33302	2.16268	2.73056	-1.3887	0.0029591
TEA015313	1.06798	0.739575	2.77658	0.865252	1.2753	0.311146	4.1278	0.0029595
TEA007002	0.725591	0.753707	0.880332	0.823	1.61737	0.634182	-2.6128	0.0029623
TEA008277	1.41447	2.89115	2.13526	0.813267	0.363237	0.598197	1.9299	0.0029687
TEA028300	0.398712	0.354996	0.493615	0	0	0	-1.942	0.0029689
TEA029493	0.765527	0.719458	0.315913	0.221504	0.290202	0	-1.9429	0.0029855
TEA004346	0.655642	0	0.0568189	0.132796	0.130487	0.0286523	-3.0891	0.0030101
TEA033734	9.46393	13.44	13.2731	3.74113	8.5896	2.99699	1.3308	0.0030131
TEA017652	0.0902319	0.0937283	0	0	0	0	-3.3458	0.003021
TEA012973	0.110065	0	0.0568189	0.132796	0.130487	0.0286523	-4.9393	0.0030341
TEA030306	2.25666	2.74981	2.40696	2.10957	1.91741	2.08616	-1.0777	0.0031015
TEA025139	0.720428	0.841887	0.72839	1.36191	1.00366	0.918269	-1.9995	0.003133
TEA021887	0.72017	0.782079	0.62411	0.159127	0.0781795	0.171667	2.3722	0.0031434
TEA031684	5.18252	5.58649	5.76237	4.67409	6.85027	8.88835	-1.1361	0.0031659
TEA008894	0.0814021	0.0281855	0.117574	0.945285	0.388818	0.569178	-3.0167	0.0031721
TEA005490	0.593415	0.336223	0.327258	1.44231	1.63196	2.07463	-1.9634	0.0031737
TEA009085	129.958	86.8493	158.634	40.3746	77.4338	27.3225	1.4534	0.0031756
TEA032537	0.429255	0.342991	0.171692	0.133759	0.262864	0	-1.7525	0.0031761
TEA014312	4.48634	3.38091	2.82065	2.08759	3.56275	1.42238	1.6749	0.003201
TEA003211	0.69286	0.719708	0.69051	2.41376	1.59957	3.11871	-1.6968	0.0032077
TEA029461	0.474657	0.6574	0.639871	1.4955	0.755735	2.0088	2.3833	0.0032101
TEA002574	0.96359	0.867471	1.55878	3.33089	3.37524	3.64953	-1.5464	0.0032371
TEA024263	0.363705	0.188899	0.337707	0.0210476	0.0413629	0	3.9299	0.0032503
TEA005026	0.146885	0	0.0568189	0.132796	0.130487	0.0286523	-2.9737	0.0032544
TEA000075	1.48186	1.47514	1.17718	4.40208	4.03059	2.96811	-1.3842	0.0032698
TEA017867	0.951959	0.197769	0.412491	2.23664	3.18293	2.08008	-2.1888	0.0032709
TEA022233	1.20119	0.669516	0.761686	2.46855	2.05244	2.22776	-1.2882	0.0032885
TEA022460	0.994046	0.619539	1.2405	0.966424	1.70931	0.625549	2.3731	0.0033021
TEA003096	0.725591	0.753707	0.880332	0.823	1.61737	0.634182	-2.1314	0.003303
TEA008839	0.631623	0.56237	0.821062	0.0731038	0.143664	0.0394323	3.0627	0.0033483
TEA027413	0.189863	0.986099	3.29076	5.69143	6.34817	5.14427	-2.198	0.0033702
TEA030125	1.96877	2.0006	0.815994	0.346751	0.136288	0.374076	2.5509	0.0033709
TEA001140	1.30881	1.55146	1.86815	0.823344	0.894828	0.551777	1.1357	0.003395
TEA025298	2.42171	1.8216	1.77303	3.92403	4.75324	5.18208	-1.1303	0.0034187
TEA020225	2.75457	1.74588	2.38715	1.02128	0.780513	0.775314	1.4867	0.0034443
TEA005043	1.89415	1.71637	2.30509	0.65302	0.898327	0.669257	1.4886	0.0034669
TEA012761	0.160447	0.166665	0.973324	0	0	0	-2.068	0.0034669
TEA028264	2.30982	2.50364	2.45429	0.895	1.72689	0.96553	1.1036	0.0034728
TEA004895	0.400618	0.496685	0.503974	1.0156	1.02879	1.41189	-1.2328	0.0034764
TEA031949	0.054856	0	0.0568189	0.132796	0.130487	0.0286523	-4.9267	0.0034862
TEA002927	20.4917	18.345	17.9921	12.0145	8.37122	9.97153	1.0429	0.0034947
TEA016897	11.5051	11.2445	2.70137	0.413255	0.135356	0	3.9897	0.0035202
TEA019744	6.26481	3.42064	6.71687	1.33397	3.03715	1.40399	1.586	0.0035242
TEA025412	3.76242	2.8226	4.52857	0.677384	2.49601	0.274036	1.7874	0.0035329
TEA027359	1.72862	3.20297	2.3483	0.605617	0.706661	0.620675	1.6408	0.0035339
TEA023962	0.942767	0.897691	1.02127	1.63673	1.2062	1.81476	2.0831	0.0035456
TEA028125	2.04266	2.12181	0.953187	0	0	0	2.5734	0.0035569
TEA023176	0.574659	0.351133	0.849544	1.6706	1.96446	1.7727	-1.5424	0.0035629
TEA017219	0.334233	0.247989	0.124136	0.618944	0.418122	0.417324	-2.6853	0.0035783
TEA021194	0.182756	0.284756	0.0791895	0.123387	0.0242482	0.0798662	-2.9575	0.0035844
TEA007323	0.257199	0.333957	0.427211	0.98979	0.972573	1.21765	-1.5754	0.0035863
TEA033191	3.44212	1.85496	2.06342	2.55808	1.09197	1.60603	1.3797	0.0036801
TEA030338	14.3444	7.48444	11.1708	3.05265	5.94648	3.58209	1.4702	0.003694
TEA016088	1.06176	1.93007	0.460068	0.0537632	0	0	6.0804	0.0036944
TEA018934	0.87629	0.546147	0.759407	0.23665	0.465068	0.765897	-1.9841	0.0037776
TEA002599	0.893472	0.773411	0.501859	0.643441	0.684936	0.954451	-2.2229	0.003806
TEA005376	0.0258904	0.0537872	0	0	0	0	-3.5633	0.0038184
TEA006576	1.61585	2.5177	2.10049	2.09461	3.21589	2.54213	4.3305	0.0038201
TEA007905	0	0	0.0568189	0.132796	0.130487	0.0286523	-4.7909	0.0038292
TEA008899	0.920547	0.537872	0.112185	0.209758	0.137406	0.226288	-1.7598	0.0038522
TEA019359	6.034	5.67345	6.62661	3.37145	2.81589	3.00064	1.0667	0.0038828
TEA001938	0.49891	0.46066	0.528444	0.0449117	0	0	5.1071	0.0039174
TEA029827	3.01462	3.31209	3.06468	1.22119	1.2461	0.35469	1.4255	0.0039185
TEA015610	0.518987	0.377368	0.584691	0.252283	0	0	-1.8827	0.0039301
TEA002995	1.46785	0.331462	1.21675	0	0	0	4.3418	0.0039358
TEA029187	5.02451	3.86941	3.97895	1.75463	1.17239	1.96862	1.4604	0.0039368
TEA025540	1.60489	1.78126	1.65755	3.81167	3.41284	3.4203	-1.0035	0.0039674
TEA008060	0.160072	0.166274	0.231201	0.0864576	0.113272	0.0466354	-2.527	0.0040216
TEA022049	4.10851	4.20305	5.77232	2.16865	1.88314	2.33954	1.206	0.0040241
TEA016384	1.40929	1.50965	1.06865	3.49669	2.98009	3.54129	-1.2538	0.0040315
TEA002945	0.946685	0.458905	0.711024	0.102264	0.0502428	0	3.87	0.0040493
TEA011277	1.54879	1.56647	0.883031	0.429272	0.259573	0.498724	1.8224	0.0040586
TEA017038	2.2975	4.77305	3.81618	8.68645	13.7175	8.86896	-1.4369	0.004066
TEA003287	2.57819	1.96393	2.18465	0.742681	0.866593	0.65098	1.6498	0.0040686
TEA011104	2.80302	3.43424	4.796	6.87106	9.72681	8.66889	-1.1232	0.0040806
TEA015780	0.772848	0.513789	0.428648	0.125229	0	0	2.514	0.0041096
TEA012400	5.82246	2.6296	4.24765	4.4074	4.71664	5.08425	1.7822	0.0041135
TEA009384	4.9281	7.56731	9.0367	5.03419	5.06034	4.24484	1.4139	0.0041154
TEA028037	0.639334	0.965975	0.302213	0.0941771	0.092539	0	-1.4701	0.0041274
TEA021412	2.15367	0.470973	0.261951	0.979567	1.20316	1.12281	-1.6311	0.0041359
TEA014938	31.3512	20.6339	36.4092	8.79231	18.4913	13.8117	1.179	0.0041514
TEA013444	2.09866	1.88077	1.8544	4.20072	5.2087	3.88436	-1.1098	0.0041562
TEA003422	0.678082	0.281743	0.626812	0.146498	0.791722	0.158042	-2.9959	0.0041562
TEA025781	5.20767	6.25469	4.08995	7.64718	6.99595	8.81875	2.1229	0.0041592
TEA031922	3.21994	5.11843	4.43936	3.75498	4.81599	4.51994	1.4049	0.0041592
TEA010429	5.666	3.87404	4.78594	1.97564	2.45515	1.69253	1.3028	0.0041592
TEA001826	1.58828	1.13781	0.617018	0.133116	0.261601	0.191474	2.5988	0.0041859
TEA014899	0.148912	0.154682	0.193574	0.180968	0.17782	0.260305	-2.4867	0.0041977
TEA032005	0.312531	0.357106	0	0	0	0	-2.1525	0.0042046
TEA012334	0.390313	0.333889	0.338251	0.0372026	0.0365555	0.0802687	2.8494	0.0042275
TEA019807	1.90344	0.68303	0.779786	2.77582	2.86529	2.63158	-1.2242	0.0042356
TEA014901	3.09123	2.73531	1.78594	7.04956	6.28893	7.30489	-1.3631	0.004248
TEA010499	7.91335	4.73481	5.69095	2.65569	3.61113	2.69134	1.1102	0.0042753
TEA032236	0.536504	0.185764	0.89889	1.9415	1.5091	1.71936	-1.6198	0.0043054
TEA023391	0.0393272	0.0408511	0	0	0	0	-3.2841	0.0043196
TEA019880	28.6119	22.1987	25.1016	13.3074	14.482	11.7319	1.0166	0.004361
TEA025928	23.466	24.9206	19.1077	55.844	36.4424	56.7575	-1.0726	0.0043858
TEA002224	20.8849	11.5515	17.0179	6.68029	8.24831	8.72393	1.1334	0.0043859
TEA003522	3.83853	5.14487	3.97038	1.40447	1.47861	1.19047	1.7492	0.0044027
TEA021098	8.38434	7.28925	8.76659	3.83941	3.48243	3.50474	1.1405	0.0044046
TEA008537	1.90857	2.4162	2.17087	0.724818	0.66473	0.729807	1.6896	0.0044115
TEA006602	0.1106	0.344656	0.0958475	0.806448	1.27668	1.20833	-2.4835	0.0044559
TEA011754	3.94915	2.83997	3.67017	2.25848	4.31036	3.04557	-1.4113	0.0044931
TEA003484	1.45158	1.04893	1.31266	0.255661	0.251214	0.275808	2.354	0.0044948
TEA000314	1.06323	1.05184	1.1408	0.164077	0.403059	0.132755	2.3094	0.0045171
TEA001267	2.27835	2.36664	3.29076	5.69143	6.34817	5.14427	1.4231	0.004529
TEA003311	2.12857	1.20603	2.62723	0.714193	0.821585	0.714098	1.4724	0.0045557
TEA029599	1.79039	2.07856	3.19442	1.27988	3.10212	2.20918	2.2015	0.0045985
TEA019356	1.9908	3.02237	1.72525	1.43369	1.64354	2.25555	1.6069	0.0045994
TEA028466	4.50754	3.23497	2.98299	9.03016	13.9621	10.3626	-1.1242	0.0046487
TEA016247	1.57128	0.163216	0	0	0	0	-1.3761	0.0046745
TEA017372	9.30234	7.1991	12.1724	4.41711	6.49816	4.06522	1.0113	0.0046962
TEA032441	0.24353	0.295127	0.492442	0.131535	0.226182	0.106425	-1.8773	0.0046975
TEA021780	0.486729	0.794497	0.843614	2.08435	2.60164	2.91711	-1.7666	0.0047103
TEA016417	2.31137	2.28661	3.71999	4.88219	4.60013	3.89608	1.9656	0.0047333
TEA021122	28.8671	23.4805	15.6096	9.27767	8.16669	10.5301	1.3549	0.0047342
TEA025146	5.34495	5.76237	5.93039	2.8213	3.22351	2.86667	1.0104	0.004739
TEA007219	2.94394	3.05802	2.55127	6.22204	6.87804	6.43267	-1.114	0.0047553
TEA019154	1.1064	0.638482	0.39063	0	0	0	-1.4488	0.0047782
TEA025742	12.4421	8.72803	12.1828	14.6622	11.0627	14.2641	-1.2202	0.0047842
TEA008417	2.58714	1.7338	0.795569	0	0	0	3.4925	0.0048094
TEA025000	0.632876	0.3287	0.137115	0	0	0	-1.8444	0.0048094
TEA010670	1.85126	1.61937	2.06875	4.93372	3.72319	4.59866	-1.1921	0.0048107
TEA010027	2.44546	2.66723	2.08395	1.08969	0.908504	0.961824	1.357	0.0048662
TEA020095	2.20486	2.41753	1.80461	7.14531	4.78027	7.91339	-1.569	0.0048788
TEA029913	0.0479654	0.199296	0	0	0	0	-3.0704	0.0049155
TEA007288	0	0	0.0568189	0.132796	0.130487	0.0286523	-4.7291	0.0049793
TEA010797	0.146912	0.0763022	0.31829	0.654634	1.2865	0.770424	-2.2579	0.0049971
	#N/A	#N/A	#N/A	#N/A	#N/A	#N/A
	#N/A	#N/A	#N/A	#N/A	#N/A	#N/A
	#N/A	#N/A	#N/A	#N/A	#N/A	#N/A
	#N/A	#N/A	#N/A	#N/A	#N/A	#N/A
	#N/A	#N/A	#N/A	#N/A	#N/A	#N/A
	#N/A	#N/A	#N/A	#N/A	#N/A	#N/A
	#N/A	#N/A	#N/A	#N/A	#N/A	#N/A
	#N/A	#N/A	#N/A	#N/A	#N/A	#N/A
	#N/A	#N/A	#N/A	#N/A	#N/A	#N/A
	#N/A	#N/A	#N/A	#N/A	#N/A	#N/A
	#N/A	#N/A	#N/A	#N/A	#N/A	#N/A
	#N/A	#N/A	#N/A	#N/A	#N/A	#N/A
	#N/A	#N/A	#N/A	#N/A	#N/A	#N/A
	#N/A	#N/A	#N/A	#N/A	#N/A	#N/A
	#N/A	#N/A	#N/A	#N/A	#N/A	#N/A
	#N/A	#N/A	#N/A	#N/A	#N/A	#N/A
	#N/A	#N/A	#N/A	#N/A	#N/A	#N/A
	#N/A	#N/A	#N/A	#N/A	#N/A	#N/A
	#N/A	#N/A	#N/A	#N/A	#N/A	#N/A
	#N/A	#N/A	#N/A	#N/A	#N/A	#N/A
	#N/A	#N/A	#N/A	#N/A	#N/A	#N/A
	#N/A	#N/A	#N/A	#N/A	#N/A	#N/A
	#N/A	#N/A	#N/A	#N/A	#N/A	#N/A
	#N/A	#N/A	#N/A	#N/A	#N/A	#N/A
	#N/A	#N/A	#N/A	#N/A	#N/A	#N/A
	#N/A	#N/A	#N/A	#N/A	#N/A	#N/A
	#N/A	#N/A	#N/A	#N/A	#N/A	#N/A
	#N/A	#N/A	#N/A	#N/A	#N/A	#N/A
	#N/A	#N/A	#N/A	#N/A	#N/A	#N/A
	#N/A	#N/A	#N/A	#N/A	#N/A	#N/A
	#N/A	#N/A	#N/A	#N/A	#N/A	#N/A
	#N/A	#N/A	#N/A	#N/A	#N/A	#N/A
	#N/A	#N/A	#N/A	#N/A	#N/A	#N/A
	#N/A	#N/A	#N/A	#N/A	#N/A	#N/A
	#N/A	#N/A	#N/A	#N/A	#N/A	#N/A
	#N/A	#N/A	#N/A	#N/A	#N/A	#N/A
	#N/A	#N/A	#N/A	#N/A	#N/A	#N/A
	#N/A	#N/A	#N/A	#N/A	#N/A	#N/A
	#N/A	#N/A	#N/A	#N/A	#N/A	#N/A
	#N/A	#N/A	#N/A	#N/A	#N/A	#N/A
	#N/A	#N/A	#N/A	#N/A	#N/A	#N/A
	#N/A	#N/A	#N/A	#N/A	#N/A	#N/A
	#N/A	#N/A	#N/A	#N/A	#N/A	#N/A
	#N/A	#N/A	#N/A	#N/A	#N/A	#N/A
	#N/A	#N/A	#N/A	#N/A	#N/A	#N/A
	#N/A	#N/A	#N/A	#N/A	#N/A	#N/A
	#N/A	#N/A	#N/A	#N/A	#N/A	#N/A
	#N/A	#N/A	#N/A	#N/A	#N/A	#N/A
	#N/A	#N/A	#N/A	#N/A	#N/A	#N/A
	#N/A	#N/A	#N/A	#N/A	#N/A	#N/A
	#N/A	#N/A	#N/A	#N/A	#N/A	#N/A
	#N/A	#N/A	#N/A	#N/A	#N/A	#N/A
	#N/A	#N/A	#N/A	#N/A	#N/A	#N/A
	#N/A	#N/A	#N/A	#N/A	#N/A	#N/A
	#N/A	#N/A	#N/A	#N/A	#N/A	#N/A
	#N/A	#N/A	#N/A	#N/A	#N/A	#N/A
	#N/A	#N/A	#N/A	#N/A	#N/A	#N/A
	#N/A	#N/A	#N/A	#N/A	#N/A	#N/A
	#N/A	#N/A	#N/A	#N/A	#N/A	#N/A
	#N/A	#N/A	#N/A	#N/A	#N/A	#N/A
	#N/A	#N/A	#N/A	#N/A	#N/A	#N/A
	#N/A	#N/A	#N/A	#N/A	#N/A	#N/A
	#N/A	#N/A	#N/A	#N/A	#N/A	#N/A
	#N/A	#N/A	#N/A	#N/A	#N/A	#N/A
	#N/A	#N/A	#N/A	#N/A	#N/A	#N/A
	#N/A	#N/A	#N/A	#N/A	#N/A	#N/A
	#N/A	#N/A	#N/A	#N/A	#N/A	#N/A
	#N/A	#N/A	#N/A	#N/A	#N/A	#N/A
	#N/A	#N/A	#N/A	#N/A	#N/A	#N/A
	#N/A	#N/A	#N/A	#N/A	#N/A	#N/A
	#N/A	#N/A	#N/A	#N/A	#N/A	#N/A
	#N/A	#N/A	#N/A	#N/A	#N/A	#N/A
	#N/A	#N/A	#N/A	#N/A	#N/A	#N/A
	#N/A	#N/A	#N/A	#N/A	#N/A	#N/A
	#N/A	#N/A	#N/A	#N/A	#N/A	#N/A
	#N/A	#N/A	#N/A	#N/A	#N/A	#N/A
	#N/A	#N/A	#N/A	#N/A	#N/A	#N/A
	#N/A	#N/A	#N/A	#N/A	#N/A	#N/A
	#N/A	#N/A	#N/A	#N/A	#N/A	#N/A
[truncated: 31,934 more rows]
