# Supplementary material for: Comparison of Metabolome and Transcriptome of Flavonoid Biosynthesis Pathway in a Purple-Leaf Tea Germplasm Jinmingzao and a Green-Leaf Tea Germplasm Huangdan reveals Their Relationship with Genetic Mechanisms of Color Formation
Source: Int J Mol Sci. 2020 Jun 11;21(11):4167. doi: 10.3390/ijms21114167 (PMC7312240; doi:10.3390/ijms21114167)
Supplement: Supplementary file 1 [file ijms-21-04167-s001.zip › S1 Table.xls]

## Sheet: Sheet1
Table S1. The primers for qRT-PCR
Gene name	Gene ID	Forward primer (5'-3)	Forward primer (5'-3)
PAL	TEA014056	CAACATCACCCCATGCTTGC	AAAACCCGGTCTTGATGCCA
C4H-1	TEA016772	TTGCCGTTTGGTATGGGGAG	AATGTGCAAGCTGAACTGCC
C4H-2	TEA034002	CCCTGGGATGATACGTGCTC	AATGTGCATGCTGAACTGCC
4CL	TEA009431	AGGAGTGTTGGGTCGGTTTC	GTCTTGATCCGCAGACACCA
4CL-2	TEA020990	TTCTGATCAGCCGTTGGAGC	AGGGCCACGATTAGATTGGC
4CL-3	TEA015335	CATCCCACTCGTCGTTGTCA	TATTGGGTCCCACTCGTCCT
CHI-1	TEA034003	GACGAGGAAGAAGCAGCCTT	TGTACCTCTGTAGTGCCGGA
CHI-2	TEA001659	CGGCTCATTCTTCAACAGGC	GAGCAATACAAGCGTCGTGC
CHI-3	TEA018689	GATGCTTGGAAAGGGCAGTC	TCCAAGGCATCCCAGAAGGT
F3H	TEA031045	GCCAATTCCATCCGTCAGGA	TGGCATTGGTGGATTGAAAGC
F3',5'H	TEA003805	TCCCTCGGTGTTCTAGCCAA	GCCGGTGTAGTCCCATTTGT
F3’H	TEA015379	AGCCCTAAGCAACTCGACAC	AGTAAGCATGAACCGGGCAA
DFR-1	TEA024758	ATAGGGCCTTTCATCACGCC	TCTTCCTTTGGCTTGCGGAT
DFR-2	TEA023829	TGGCTCGTTATGCGTCTTCT	GACAGCCTTGAATGGCATCG
LODX/ANS	TEA031041	CTGTGTGGTGGAATGCTTGG	CAAGCATAGCGAGCAGTGAC
UFGT-1	TEA004632	ATACAAGCGAGCAAGGGCAA	GCTGCAATGCTCTCCAACAC
UFGT-2	TEA025355	AGTTCTTTCGCACCCGTCAT	TCTTCCACCAGCTTCGCATT
